# Supplementary material for: Risks and benefits associated with the primary functions of artificial intelligence powered autoinjectors
Source: Front Med Technol. 2024 Apr 5;6:1331058. doi: 10.3389/fmedt.2024.1331058 (PMC11026574; doi:10.3389/fmedt.2024.1331058)
Supplement: Supplementary file 1 [file Table1.xls]

## Sheet: Original data from MAUDE
Original raw data extracted from MAUDE using product code KZH for period of January 1, 2008, to September 30, 2023	Web Address	Report Number	Event Date	Event Type	Manufacturer	Date Received	Product Code	Brand Name	Device Problem	Patient Problem	PMA/PMN Number	Exemption Number	Number of Events	Event Text
	https://www.accessdata.fda.gov/scripts/cdrh/cfdocs/cfMAUDE/Detail.CFM?MDRFOI__ID=17755345&pc=KZH	MW5145667		Malfunction	MYLAN PHARMACEUTICALS INC.	2023-09-14 04:00:00	KZH	WHISPERJECT		Insufficient Information			1	Event Description: PATIENT'S MOTHER REPORTED IN THE PAST WEEK THE WHISPERJECT SEEMS TO BE LEAKING WHEN ADMINISTERING THE MEDICATION. IT IS UNKNOWN IF PATIENT MISSED A DOSE OR EXPERIENCED ANY ADVERSE EVENT AS A RESULT OF THE DEFECTIVE PRODUCT. DATE OF OCCURRENCE: UNKNOWN. MANUFACTURER CAN CALL THE PATIENT FOR FOLLOW UP AND TO ARRANGE FOR PRODUCT PICK UP (AVAILABLE FOR RETURN). MD AWARE AND DRUG TH…
	https://www.accessdata.fda.gov/scripts/cdrh/cfdocs/cfMAUDE/Detail.CFM?MDRFOI__ID=17711775&pc=KZH	MW5145369	2023-08-30 04:00:00	Malfunction	MYLAN PHARMACEUTICALS INC.	2023-09-07 04:00:00	KZH	WHISPERJECT		No Clinical Signs, Symptoms or Conditions			1	Event Description: SPONTANEOUS CALL FROM PATIENT WHO REPORTED WHEN SHE TRIED TO INJECT USING THE WHISPERJECT DEVICE BUT THE SYRINGE DID NOT INJECT ON (B)(6) 2023 AND WAS EXPOSED TO AIR, AND AS PER THE MYAN MANUFACTURER, SHE WAS TOLD THE SYRINGE IS NOT GOOD TO USE SINCE IT WAS EXPOSED FOR SO LONG TO AIR. THERE WAS NO MISSED DOSE, SHE USED TODAYS DOSE (B)(6) ON (B)(6) 2023, THE NEXT DOSE IS MONDAY,…
	https://www.accessdata.fda.gov/scripts/cdrh/cfdocs/cfMAUDE/Detail.CFM?MDRFOI__ID=17624833&pc=KZH	2032282-2023-00001	2023-07-20 04:00:00	Malfunction	TAKEDA PHARMACEUTICALS AMERICA, INC.	2023-08-25 04:00:00	KZH	FIRAZYR 30MG 3.0ML US SINGLE PK	Complete Blockage	No Clinical Signs, Symptoms or Conditions			1	Event Description: PATIENT REPORTED ONE DOSE OF FIRAZYR THAT HAD TO BE WASTED BECAUSE THE MEDICATION WOULD NOT PUSH THROUGH THE NEEDLE. PATIENT STATED SHE INITIALLY THOUGHT SHE MIGHT HAVE HIT SCAR TISSUE. SHE REMOVED THE NEEDLE AND TRIED PUSHING MEDICATION BUT IT WOULD STILL NOT FLOW THROUGH THE NEEDLE AFTER APPLYING A GOOD AMOUNT OF PRESSURE AND FORCE. PATIENT USED A DIFFERENT DOSE. Manufacturer…
	https://www.accessdata.fda.gov/scripts/cdrh/cfdocs/cfMAUDE/Detail.CFM?MDRFOI__ID=17611364&pc=KZH	3011393376-2023-01928		Malfunction	ROCHE DIABETES CARE, INC.	2023-08-24 04:00:00	KZH	ACCU-CHEK ® LINKASSIST	Misfire	No Clinical Signs, Symptoms or Conditions			1	Event Description: IT WAS REPORTED THAT THE INSERTION DEVICE EJECTED THE INFUSION SET UNINTENTIONALLY. Manufacturer Narrative: THE EVENT OCCURRED OUTSIDE OF THE UNITED STATES. WHILE THIS PRODUCT IS NOT SOLD IN THE UNITED STATES, IT IS LIKE OR SIMILAR TO A PRODUCT MARKETED IN THE UNITED STATES.
	https://www.accessdata.fda.gov/scripts/cdrh/cfdocs/cfMAUDE/Detail.CFM?MDRFOI__ID=17623613&pc=KZH	MW5144941		Malfunction	OWEN MUMFORD USA, INC.	2023-08-24 04:00:00	KZH	AUTOJECT		Needle Stick/Puncture			1	Event Description: PATIENT REPORTED SOMETIME LAST WEEK SHE WAS GIVING HERSELF INJECTION USING THE AUTOJECT [BLUE AND GRAY] WHEN THE NEEDLE CAME OUT AND WENT INTO(PUNCTURED) HER SKIN, BUT THE MEDICATION DIDN'T COME OUT AFTER FEW SECONDS OF WAITING. THEN MEDICATION WAS SQUIRTING ALL OVER THE PLACE, SHE TRIED TWICE. IT IS UNKNOWN IF PATIENT EXPERIENCED ANY ADVERSE EVENTS AND IT IS ALSO UNKNOWN IF PA…
	https://www.accessdata.fda.gov/scripts/cdrh/cfdocs/cfMAUDE/Detail.CFM?MDRFOI__ID=17584699&pc=KZH	3011393376-2023-01896	2023-07-08 04:00:00	Malfunction	ROCHE DIABETES CARE, INC.	2023-08-21 04:00:00	KZH	ACCU-CHEK ® LINKASSIST	Unintended Ejection; Failure to Eject	No Clinical Signs, Symptoms or Conditions			1	Event Description: IT WAS REPORTED THAT THE INSERTION DEVICE EJECTED THE INFUSION SET UNINTENTIONALLY. IT WAS ALSO REPORTED THAT THE INSERTION DEVICE SOMETIMES GETS STUCK AND THE CANNULA CANNOT BE PROPERLY PLACED ON THE SKIN. Manufacturer Narrative: THE EVENT OCCURRED OUTSIDE OF THE UNITED STATES. WHILE THIS PRODUCT IS NOT SOLD IN THE UNITED STATES, IT IS LIKE OR SIMILAR TO A PRODUCT MARKETED IN …
	https://www.accessdata.fda.gov/scripts/cdrh/cfdocs/cfMAUDE/Detail.CFM?MDRFOI__ID=17573824&pc=KZH	MW5144739		Malfunction	MYLAN PHARMACEUTICALS INC.	2023-08-17 04:00:00	KZH	WHISPERJECT		No Clinical Signs, Symptoms or Conditions			1	Event Description: PATIENT REPORTED HE FEELS THAT HE HAS BEEN GOING THROUGH MULTIPLE WHISPERJECT DEVICES AND AFTER 3 MONTHS THE DEVICE JAMS AND HE ENDS UP JUST NOT USING IT. PER PATIENT HE HAS NOT MISSED DOSES DUE TO THIS. TRANSFERRED PATIENT TO SPEAK WITH VIATRIS REGARDING THE WHISPERJECT ISSUE (DID NOT STAY ON THE LINE WITH PATIENT AND VIATRIS). PRODUCT LOT NUMBER AND EXPIRATION DATE ARE UNKNOW…
	https://www.accessdata.fda.gov/scripts/cdrh/cfdocs/cfMAUDE/Detail.CFM?MDRFOI__ID=17492390&pc=KZH	MW5122822		Malfunction	MYLAN PHARMACEUTICALS INC.	2023-08-08 04:00:00	KZH	WHISPERJECT AUTOINJECTOR		No Clinical Signs, Symptoms or Conditions			1	Event Description: SPONTANEOUS CALL FROM LPN FROM MD OFFICE REPORTED THE WHISPERJECT AUTOINJECTOR FROM MYLAN HAS STOPPED WORKING. MD IS AWARE. THEY CALLED IN NEW PRESCRIPTION TO PHARMACY. IT IS UNKNOWN IF PATIENT MISSED ANY DOSES DUE TO DEFECTIVE DEVICE OR IF THEY HAD ANY ADVERSE EVENTS. IT IS UNKNOWN IF PT STILL HAS DEFECTIVE DEVICE ON HAND FOR RETURN. NO FURTHER INFORMATION. WHISPERJECT IS AN A…
	https://www.accessdata.fda.gov/scripts/cdrh/cfdocs/cfMAUDE/Detail.CFM?MDRFOI__ID=17460424&pc=KZH	3011393376-2023-01783	2023-07-24 04:00:00	Malfunction	ROCHE DIABETES CARE, INC.	2023-08-04 04:00:00	KZH	ACCU-CHEK ® LINKASSIST	Unintended Ejection	No Clinical Signs, Symptoms or Conditions			1	Event Description: IT WAS REPORTED THAT THE INSERTION DEVICE EJECTED THE INFUSION SET UNINTENTIONALLY. Manufacturer Narrative: THE EVENT OCCURRED OUTSIDE OF THE UNITED STATES WHILE THIS PRODUCT IS NOT SOLD IN THE UNITED STATES, IT IS LIKE OR SIMILAR TO A PRODUCT MARKETED IN THE UNITED STATES.
	https://www.accessdata.fda.gov/scripts/cdrh/cfdocs/cfMAUDE/Detail.CFM?MDRFOI__ID=17463407&pc=KZH	MW5120605		Malfunction	MYLAN PHARMACEUTICALS INC.	2023-08-03 04:00:00	KZH	WHISPERJECT AUTOINJECTOR		No Clinical Signs, Symptoms or Conditions			1	Event Description: SPONTANEOUS. PATIENT REPORTED A DEFECTIVE WHISPERJECT DEVICE (NO DETAILS GIVEN). UNKNOWN IF PT MISSED A DOSE; NO ADVERSE EVENTS REPORTED; UNKNOWN IF AVAILABLE FOR RETURN; UNKNOWN IF MD AWARE. NO FURTHER INFORMATION PROVIDED. REPORTED TO (B)(6) BY: PATIENT/CAREGIVER.
	https://www.accessdata.fda.gov/scripts/cdrh/cfdocs/cfMAUDE/Detail.CFM?MDRFOI__ID=17363945&pc=KZH	3011393376-2023-01659		Malfunction	ROCHE DIABETES CARE, INC.	2023-07-20 04:00:00	KZH	ACCU-CHEK ® LINKASSIST PLUS INSERTION DEVICE	Unintended Ejection	No Clinical Signs, Symptoms or Conditions			1	Event Description: IT WAS REPORTED THAT THE INSERTION DEVICE EJECTED THE INFUSION SET UNINTENTIONALLY. Manufacturer Narrative: THE EVENT OCCURRED OUTSIDE OF THE UNITED STATES. WHILE THIS PRODUCT IS NOT SOLD IN THE UNITED STATES, IT IS LIKE OR SIMILAR TO A PRODUCT MARKETED IN THE UNITED STATES.
	https://www.accessdata.fda.gov/scripts/cdrh/cfdocs/cfMAUDE/Detail.CFM?MDRFOI__ID=17216115&pc=KZH	3011393376-2023-01461		Malfunction	ROCHE DIABETES CARE, INC.	2023-06-28 04:00:00	KZH	ACCU-CHEK ® LINKASSIST	Unintended Ejection	No Clinical Signs, Symptoms or Conditions			1	Event Description: IT WAS REPORTED THAT THE INSERTION DEVICE EJECTED THE INFUSION SET UNINTENTIONALLY. THIS DID NOT CAUSE ANY INJURIES. Manufacturer Narrative: THE EVENT OCCURRED OUTSIDE OF THE UNITED STATES. WHILE THIS PRODUCT IS NOT SOLD IN THE UNITED STATES, IT IS LIKE OR SIMILAR TO A PRODUCT MARKETED IN THE UNITED STATES. H3 OTHER TEXT : DEVICE WAS DISCARDED AND IS NOT EXPECTED TO BE RETURNED…
	https://www.accessdata.fda.gov/scripts/cdrh/cfdocs/cfMAUDE/Detail.CFM?MDRFOI__ID=17181218&pc=KZH	3011393376-2023-01426	2023-06-09 04:00:00	Malfunction	ROCHE DIABETES CARE, INC.	2023-06-22 04:00:00	KZH	ACCU-CHEK ® LINKASSIST	Unintended Ejection	No Clinical Signs, Symptoms or Conditions			1	Event Description: IT WAS REPORTED, THAT THE INSERTION DEVICE EJECTED THE INFUSION SET UNINTENTIONALLY. Manufacturer Narrative: THE EVENT OCCURRED OUTSIDE OF THE UNITED STATES. WHILE THIS PRODUCT IS NOT SOLD IN THE UNITED STATES, IT IS LIKE OR SIMILAR TO A PRODUCT MARKETED IN THE UNITED STATES.
	https://www.accessdata.fda.gov/scripts/cdrh/cfdocs/cfMAUDE/Detail.CFM?MDRFOI__ID=17079969&pc=KZH	3011393376-2023-01322	2023-06-05 04:00:00	Malfunction	ROCHE DIABETES CARE, INC.	2023-06-07 04:00:00	KZH	ACCU-CHEK ® LINKASSIST	Misfire	No Clinical Signs, Symptoms or Conditions			1	Event Description: IT WAS REPORTED THAT THE INSERTION DEVICE EJECTED THE INFUSION SET UNINTENTIONALLY. Manufacturer Narrative: THE EVENT OCCURRED OUTSIDE OF THE UNITED STATES WHILE THIS PRODUCT IS NOT SOLD IN THE UNITED STATES, IT IS LIKE OR SIMILAR TO A PRODUCT MARKETED IN THE UNITED STATES.
	https://www.accessdata.fda.gov/scripts/cdrh/cfdocs/cfMAUDE/Detail.CFM?MDRFOI__ID=16939706&pc=KZH	MW5117545	2023-05-15 04:00:00	Malfunction	NOVO NORDISK INC.	2023-05-15 04:00:00	KZH	LEVEMIR FLEXPEN	Material Twisted/Bent	No Clinical Signs, Symptoms or Conditions			1	Event Description: REPORTER CALLED WITH A PRODUCT ISSUE INVOLVING HIS LEVEMIR FLEXPEN. HE STATED THAT THE OLD PENS USE TO BE SPRING LOADED WHERE YOU WOULD TWIST THE PEN TO THE NUMBER OF UNITS WANTED, AND THEN PUSH THE BUTTON ON THE BACK. HE STATED THAT NOW THE FLEXPEN IS DIFFERENT, AND THE PERSON MUST APPLY INJECTION PRESSURE USING THEIR THUMB AND IT REQUIRES A LOT OF PRESSURE AND CAN BE QUITE DI…
	https://www.accessdata.fda.gov/scripts/cdrh/cfdocs/cfMAUDE/Detail.CFM?MDRFOI__ID=16874654&pc=KZH	3011393376-2023-01070		Malfunction	ROCHE DIABETES CARE, INC.	2023-05-05 04:00:00	KZH	ACCU-CHEK ® LINKASSIST PLUS INSERTION DEVICE	Misfire	No Clinical Signs, Symptoms or Conditions			1	Event Description: IT WAS REPORTED THAT THE INSERTION DEVICE EJECTED THE INFUSION SET UNINTENTIONALLY. Manufacturer Narrative: THE EVENT OCCURRED OUTSIDE OF THE UNITED STATES. WHILE THIS PRODUCT IS NOT SOLD IN THE UNITED STATES, IT IS LIKE OR SIMILAR TO A PRODUCT MARKETED IN THE UNITED STATES.
	https://www.accessdata.fda.gov/scripts/cdrh/cfdocs/cfMAUDE/Detail.CFM?MDRFOI__ID=16833035&pc=KZH	MW5117123	2023-04-26 04:00:00	Injury	MYLAN-VIATRIS/MYLAN TEORANTA	2023-04-27 04:00:00	KZH	WHISPERJECT	Leak/Splash	Insufficient Information			1	Event Description: PATIENT STATED THAT SHE HAS USED THE WHISPERJECT TWICE, AND AFTER SHE INJECTED, SHE COUNTED TO 10 AND WAITED FOR THE CHECKMARK TO BE VISIBLE, BUT WHEN THE PATIENT TOOK IT OUT, IT SQUIRTED LIQUID BOTH TIMES.
	https://www.accessdata.fda.gov/scripts/cdrh/cfdocs/cfMAUDE/Detail.CFM?MDRFOI__ID=16597776&pc=KZH	MW5115918		Malfunction	MYLAN PHARMACEUTICALS INC.	2023-03-22 04:00:00	KZH	WHISPERJECT AUTOINJECTOR	Key or Button Unresponsive/not Working	No Clinical Signs, Symptoms or Conditions			1	Event Description: SPONTANEOUS - PATIENT REPORTED BUTTON ON WHISPERJECT IS STUCK AND UNABLE TO USE DEVICE TO INJECT THE MEDICATION. UNKNOWN IF PT MISSED ANY DOSES, EXPERIENCED ANY ADVERSE EVENTS, OR IF PRODUCT ON HAND FOR RETURN. NO FURTHER INFORMATION AVAILABLE. REPORTED TO (B)(6) BY PT/CAREGIVER.
	https://www.accessdata.fda.gov/scripts/cdrh/cfdocs/cfMAUDE/Detail.CFM?MDRFOI__ID=16573134&pc=KZH	MW5115815	2023-03-15 04:00:00	Malfunction	SCANDINAVIAN HEALTH LTD.	2023-03-17 04:00:00	KZH	WHISPERJECT	Mechanical Jam	Insufficient Information			1	Event Description: PATIENT STATED THE WHISPERJECT IS STUCK, THE RELEASE CHAMBER WON'T PUSH DOWN ALMOST LIKE IT'S LOCKED. PATIENT STATED SHE WAS TAUGHT HOW TO RESOLVE THIS ISSUE 2 YEARS AGO, BUT CAN'T REMEMBER.
	https://www.accessdata.fda.gov/scripts/cdrh/cfdocs/cfMAUDE/Detail.CFM?MDRFOI__ID=16573913&pc=KZH	MW5115843		Malfunction	MYLAN PHARMACEUTICALS, INC.	2023-03-17 04:00:00	KZH	WHISPERJECT AUTOINJECTOR	Fluid/Blood Leak; Physical Resistance/Sticking	Insufficient Information			1	Event Description: SPONTANEOUS CALL FROM PATIENT REPORTS PLUNGER ON WHISPERJECT AUTOINJECTOR IS VERY DIFFICULT TO PUSH DOWN AND SHE LOST FULL DOSAGE EARLIER THIS WEEK AS IT LEAKED OUT OF DEVICE. NO FURTHER INFORMATION PROVIDED. PATIENT'S HUSBAND DOES INJECTIONS AND HE WAS NOT AVAILABLE TO TROUBLESHOOT. UNKNOWN IF MISSED DOSE, ADVERSE EVENT OCCURRED OR IF MD AWARE. NO FURTHER INFORMATION PROVIDED.…
	https://www.accessdata.fda.gov/scripts/cdrh/cfdocs/cfMAUDE/Detail.CFM?MDRFOI__ID=16542354&pc=KZH	3011393376-2023-00657		Malfunction	ROCHE DIABETES CARE, INC.	2023-03-14 04:00:00	KZH	ACCU-CHEK ® LINKASSIST PLUS INSERTION DEVICE	Unintended Ejection	No Clinical Signs, Symptoms or Conditions			1	Event Description: IT WAS REPORTED THAT THE INSERTION DEVICE EJECTED THE INFUSION SET UNINTENTIONALLY. Manufacturer Narrative: THE EVENT OCCURRED OUTSIDE OF THE UNITED STATES WHILE THIS PRODUCT IS NOT SOLD IN THE UNITED STATES, IT IS LIKE OR SIMILAR TO A PRODUCT MARKETED IN THE UNITED STATES.
	https://www.accessdata.fda.gov/scripts/cdrh/cfdocs/cfMAUDE/Detail.CFM?MDRFOI__ID=16512932&pc=KZH	MW5115578	2023-03-04 05:00:00	Malfunction	MYLAN PHARMACEUTICALS INC.	2023-03-08 05:00:00	KZH	WHISPERJECT DEVICE	Defective Device	No Clinical Signs, Symptoms or Conditions			1	Event Description: PT CALLED TO SAY HER WHISPERJECT DEVICE IS DEFECTIVE AND SHE CANNOT INJECT HER GLATIRAMER.
	https://www.accessdata.fda.gov/scripts/cdrh/cfdocs/cfMAUDE/Detail.CFM?MDRFOI__ID=16454226&pc=KZH	3011393376-2023-00531		Malfunction	ROCHE DIABETES CARE, INC.	2023-02-28 05:00:00	KZH	ACCU-CHEK ® LINKASSIST	Unintended Ejection	No Clinical Signs, Symptoms or Conditions			1	Event Description: IT WAS REPORTED THAT THE INSERTION DEVICE EJECTED THE INFUSION SET UNINTENTIONALLY. Manufacturer Narrative: THE EVENT OCCURRED OUTSIDE OF THE UNITED STATES. WHILE THIS PRODUCT IS NOT SOLD IN THE UNITED STATES, IT IS LIKE OR SIMILAR TO A PRODUCT MARKETED IN THE UNITED STATES.
	https://www.accessdata.fda.gov/scripts/cdrh/cfdocs/cfMAUDE/Detail.CFM?MDRFOI__ID=16395890&pc=KZH	16395890	2023-02-08 05:00:00	Malfunction	AMGEN INC.	2023-02-17 05:00:00	KZH	AMGEN NEULASTA ONPRO KIT	Device Alarm System	Insufficient Information			1	Event Description: PATIENT CALLED FOLLOWING DAY, ABOUT AN HOUR BEFORE THE DOSE WAS TO BE INJECTED, REPORTING THAT DEVICE BEEPED AND STARTED FLASHING RED LIGHT. PATIENT WAS INSTRUCTED TO CALL MD OFFICE NEXT DAY TO ARRANGE FOR NEULASTA SQ INJECTION.
	https://www.accessdata.fda.gov/scripts/cdrh/cfdocs/cfMAUDE/Detail.CFM?MDRFOI__ID=16352248&pc=KZH	2032227-2023-155029	2023-01-25 05:00:00	Malfunction	MEDTRONIC MINIMED	2023-02-10 05:00:00	KZH	SERTER MMT-305QS QCKSRTR QCKST	Obstruction of Flow	No Clinical Signs, Symptoms or Conditions			1	Event Description: INFORMATION RECEIVED BY MEDTRONIC INDICATED THAT THE CUSTOMER REPORTED INSULIN INFUSION BLOCKAGE OCCURS. NO HARM REQUIRING MEDICAL INTERVENTION WAS REPORTED. TROUBLESHOOTING WAS NOT PERFORMED; HOWEVER, IT WAS UNKNOWN WHETHER THE CUSTOMER WILL CONTINUE USE OF THE DEVICE OR NOT. THE PRODUCT WILL NOT BE RETURNED FOR ANALYSIS. Manufacturer Narrative: CURRENTLY IT IS UNKNOWN WHETHER…
	https://www.accessdata.fda.gov/scripts/cdrh/cfdocs/cfMAUDE/Detail.CFM?MDRFOI__ID=16231458&pc=KZH	3011393376-2023-00219	2022-12-17 05:00:00	Malfunction	ROCHE DIABETES CARE, INC.	2023-01-24 05:00:00	KZH	ACCU-CHEK ® LINKASSIST	Misfire	No Clinical Signs, Symptoms or Conditions			1	Event Description: IT WAS REPORTED THAT THE INSERTION DEVICE EJECTED THE INFUSION SET UNINTENTIONALLY. Manufacturer Narrative: THE EVENT OCCURRED OUTSIDE OF THE UNITED STATES WHILE THIS PRODUCT IS NOT SOLD IN THE UNITED STATES, IT IS LIKE OR SIMILAR TO A PRODUCT MARKETED IN THE UNITED STATES. SHIPMENT OF COMPLAINT MATERIAL FROM RUSSIA SUSPENDED INDEFINITELY.
	https://www.accessdata.fda.gov/scripts/cdrh/cfdocs/cfMAUDE/Detail.CFM?MDRFOI__ID=16223472&pc=KZH	16223472	2022-12-28 05:00:00	Malfunction	AMGEN INC.	2023-01-23 05:00:00	KZH	NEULASTA ONPRO KIT	Noise, Audible	No Clinical Signs, Symptoms or Conditions			1	Event Description: PATIENT CALLED WHILE TRAVELLING HOME WITHIN 60 MINUTES OF LEAVING THE INFUSION CENTER AND REPORTED RED LIGHT FLASHING AND CONTINUOUS BEEPING TONE. NO INJURY WAS REPORTED. PATIENT INSTRUCTED TO COME BACK FOR DEVICE REPLACEMENT.
	https://www.accessdata.fda.gov/scripts/cdrh/cfdocs/cfMAUDE/Detail.CFM?MDRFOI__ID=16202490&pc=KZH	2032227-2023-129440	2022-05-10 04:00:00	Malfunction	MEDTRONIC MINIMED	2023-01-19 05:00:00	KZH	SERTER MMT-305QS QCKSRTR QCKST	Packaging Problem	No Clinical Signs, Symptoms or Conditions			1	Event Description: MEDTRONIC RECEIVED INFORMATION THAT PACKAGING ANOMALY OCCURRED. THERE WAS NO ADVERSE IMPACT OR CONSEQUENCE REPORTED AS A RESULT OF THIS EVENT. Manufacturer Narrative: CURRENTLY IT IS UNKNOWN WHETHER OR NOT THE DEVICE MAY HAVE CAUSED OR CONTRIBUTED TO THE EVENT AS NO PRODUCT HAS BEEN RETURNED. NO CONCLUSION CAN BE DRAWN AT THIS TIME. WE THEREFORE CONSIDER THIS REPORT COMPLETE TO…
	https://www.accessdata.fda.gov/scripts/cdrh/cfdocs/cfMAUDE/Detail.CFM?MDRFOI__ID=16189777&pc=KZH	2032227-2023-124780	2022-05-11 04:00:00	Malfunction	MEDTRONIC MINIMED	2023-01-17 05:00:00	KZH	SERTER MMT-305QS QCKSRTR QCKST	Packaging Problem	No Clinical Signs, Symptoms or Conditions			1	Event Description: MEDTRONIC RECEIVED INFORMATION THAT PACKAGING ANOMALY OCCURRED. THERE WAS NO ADVERSE IMPACT OR CONSEQUENCE REPORTED AS A RESULT OF THIS EVENT. Manufacturer Narrative: CURRENTLY IT IS UNKNOWN WHETHER OR NOT THE DEVICE MAY HAVE CAUSED OR CONTRIBUTED TO THE EVENT AS NO PRODUCT HAS BEEN RETURNED. NO CONCLUSION CAN BE DRAWN AT THIS TIME. WE THEREFORE CONSIDER THIS REPORT COMPLETE TO…
	https://www.accessdata.fda.gov/scripts/cdrh/cfdocs/cfMAUDE/Detail.CFM?MDRFOI__ID=16087476&pc=KZH	3011393376-2023-00012	2022-12-29 05:00:00	Malfunction	ROCHE DIABETES CARE, INC.	2023-01-03 05:00:00	KZH	ACCU-CHEK ® LINKASSIST PLUS INSERTION DEVICE	Unintended Ejection	No Clinical Signs, Symptoms or Conditions			1	Event Description: IT WAS REPORTED THAT THE INSERTION DEVICE EJECTED THE INFUSION SET UNINTENTIONALLY. Manufacturer Narrative: THE EVENT OCCURRED OUTSIDE OF THE UNITED STATES WHILE THIS PRODUCT IS NOT SOLD IN THE UNITED STATES, IT IS LIKE OR SIMILAR TO A PRODUCT MARKETED IN THE UNITED STATES.
	https://www.accessdata.fda.gov/scripts/cdrh/cfdocs/cfMAUDE/Detail.CFM?MDRFOI__ID=16051822&pc=KZH	3011393376-2022-03781	2022-12-20 05:00:00	Malfunction	ROCHE DIABETES CARE, INC.	2022-12-27 05:00:00	KZH	ACCU-CHEK ® LINKASSIST	Unintended Ejection	No Clinical Signs, Symptoms or Conditions			1	Event Description: IT WAS REPORTED THAT THE INSERTION DEVICE EJECTED THE INFUSION SET UNINTENTIONALLY. Manufacturer Narrative: THE EVENT OCCURRED OUTSIDE OF THE UNITED STATES WHILE THIS PRODUCT IS NOT SOLD IN THE UNITED STATES, IT IS LIKE OR SIMILAR TO A PRODUCT MARKETED IN THE UNITED STATES.
	https://www.accessdata.fda.gov/scripts/cdrh/cfdocs/cfMAUDE/Detail.CFM?MDRFOI__ID=15970573&pc=KZH	3011393376-2022-03576		Malfunction	ROCHE DIABETES CARE, INC.	2022-12-13 05:00:00	KZH	ACCU-CHEK ® LINKASSIST PLUS INSERTION DEVICE	Unintended Ejection	No Clinical Signs, Symptoms or Conditions			1	Event Description: IT WAS REPORTED THAT THE INSERTION DEVICE EJECTED THE INFUSION SET UNINTENTIONALLY. Manufacturer Narrative: THE EVENT OCCURRED OUTSIDE OF THE UNITED STATES WHILE THIS PRODUCT IS NOT SOLD IN THE UNITED STATES, IT IS LIKE OR SIMILAR TO A PRODUCT MARKETED IN THE UNITED STATES.
	https://www.accessdata.fda.gov/scripts/cdrh/cfdocs/cfMAUDE/Detail.CFM?MDRFOI__ID=15869511&pc=KZH	3011393376-2022-03491	2022-08-15 04:00:00	Injury	ROCHE DIABETES CARE, INC.	2022-11-28 05:00:00	KZH	ACCU-CHEK ® LINKASSIST PLUS INSERTION DEVICE	Difficult to Insert	Hyperglycemia			1	Event Description: IT WAS REPORTED THAT THE INSERTION DEVICE DIDN'T INSERT THE CANNULAS CORRECTLY, AS THE CUSTOMER'S BLOOD GLUCOSE LEVELS ELEVATE WHEN SHE USES THIS INSERTION DEVICE. ON (B)(6) 2022, A FEW HOURS AFTER USING THE INSERTION DEVICE, THE CUSTOMER'S BLOOD GLUCOSE LEVEL WAS READING HI (= HIGHER THAN THE MEASUREMENT RANGE OF THE METER) ON HER METER. SHE ALSO HAD KETONE BODIES (AMOUNT UNKN…
	https://www.accessdata.fda.gov/scripts/cdrh/cfdocs/cfMAUDE/Detail.CFM?MDRFOI__ID=15799127&pc=KZH	MW5113238		Malfunction	TEVA NEUROSCIENCE / OWEN MUMFORD USA INC.	2022-11-14 05:00:00	KZH	AUTO-INJECTOR	Break; Insufficient Flow or Under Infusion	No Clinical Signs, Symptoms or Conditions			1	Event Description: THERAPY START DATE UNKNOWN, DISPENSED PRIOR TO ACS; WHO GAVE YOU INFORMATION? PATIENT; WHAT IS THE COMPLAINT ABOUT THE PRODUCT? THE COPAXONE AUTO INJECTOR MALFUNCTIONED TWICE. ON (B)(6) 2022 IT BROKE THE SYRINGE AND THE DOSE WAS NOT GIVEN. ON (B)(6) 2022, IT AGAIN BROKE THE SYRINGE, AND A PARTIAL DOSE WAS GIVEN; WAS THE PRODUCT TAKEN OR ADMINISTERED? ON (B)(6) 2022 IT WAS NOT G…
	https://www.accessdata.fda.gov/scripts/cdrh/cfdocs/cfMAUDE/Detail.CFM?MDRFOI__ID=15799127&pc=KZH	MW5113238		Malfunction	TEVA NEUROSCIENCE / OWEN MUMFORD USA INC.	2022-11-14 05:00:00	KZH	AUTO-INJECTOR	Break; Insufficient Flow or Under Infusion	No Clinical Signs, Symptoms or Conditions			1	Event Description: THERAPY START DATE UNKNOWN, DISPENSED PRIOR TO ACS; WHO GAVE YOU INFORMATION? PATIENT; WHAT IS THE COMPLAINT ABOUT THE PRODUCT? THE COPAXONE AUTO INJECTOR MALFUNCTIONED TWICE. ON (B)(6) 2022 IT BROKE THE SYRINGE AND THE DOSE WAS NOT GIVEN. ON (B)(6) 2022, IT AGAIN BROKE THE SYRINGE, AND A PARTIAL DOSE WAS GIVEN; WAS THE PRODUCT TAKEN OR ADMINISTERED? ON (B)(6) 2022 IT WAS NOT G…
	https://www.accessdata.fda.gov/scripts/cdrh/cfdocs/cfMAUDE/Detail.CFM?MDRFOI__ID=15657338&pc=KZH	15657338	2022-10-09 04:00:00	Malfunction	MYLAN PHARMACEUTICALS INC.	2022-10-24 04:00:00	KZH	WHISPERJECT	Insufficient Flow or Under Infusion	No Clinical Signs, Symptoms or Conditions			1	Event Description: NARRATIVE FROM STAFF: ATTEMPTED TO ADMINISTER 38 UNITS OF INSULIN GLARGINE, PEN ONLY DISPENSED 20 UNITS, UNABLE TO ADMINISTER REMAINDER FROM THIS PEN. PHARMACY NOTIFIED; NEW PEN DISPENSED. DISCUSSED WITH MD, REMAINING 18 UNITS ADMINISTERED FROM NEW PEN.
	https://www.accessdata.fda.gov/scripts/cdrh/cfdocs/cfMAUDE/Detail.CFM?MDRFOI__ID=15624763&pc=KZH	3011393376-2022-03094	2022-10-17 04:00:00	Malfunction	ROCHE DIABETES CARE, INC.	2022-10-18 04:00:00	KZH	ACCU-CHEK ® LINKASSIST PLUS INSERTION DEVICE	Misfire	No Clinical Signs, Symptoms or Conditions			1	Event Description: IT WAS REPORTED THAT THE INSERTION DEVICE EJECTED THE INFUSION SET UNINTENTIONALLY. Manufacturer Narrative: THE EVENT OCCURRED OUTSIDE OF THE UNITED STATES WHILE THIS PRODUCT IS NOT SOLD IN THE UNITED STATES, IT IS LIKE OR SIMILAR TO A PRODUCT MARKETED IN THE UNITED STATES. PRODUCT IS NOT EXPECTED TO BE RETURNED.
	https://www.accessdata.fda.gov/scripts/cdrh/cfdocs/cfMAUDE/Detail.CFM?MDRFOI__ID=15411116&pc=KZH	3011393376-2022-02718		Malfunction	ROCHE DIABETES CARE, INC.	2022-09-13 04:00:00	KZH	ACCU-CHEK ® LINKASSIST	Misfire	No Clinical Signs, Symptoms or Conditions			1	Event Description: IT WAS REPORTED THAT THE INSERTION DEVICE EJECTED THE INFUSION SET UNINTENTIONALLY. Manufacturer Narrative: THE EVENT OCCURRED OUTSIDE OF THE UNITED STATES WHILE THIS PRODUCT IS NOT SOLD IN THE UNITED STATES, IT IS LIKE OR SIMILAR TO A PRODUCT MARKETED IN THE UNITED STATES.
	https://www.accessdata.fda.gov/scripts/cdrh/cfdocs/cfMAUDE/Detail.CFM?MDRFOI__ID=15377595&pc=KZH	3011393376-2022-02674		Malfunction	ROCHE DIABETES CARE, INC.	2022-09-08 04:00:00	KZH	ACCU-CHEK ® LINKASSIST	Misfire	No Clinical Signs, Symptoms or Conditions			1	Event Description: IT WAS REPORTED THAT THE INSERTION DEVICE EJECTED THE INFUSION SET UNINTENTIONALLY. Manufacturer Narrative: THE EVENT OCCURRED OUTSIDE OF THE UNITED STATES WHILE THIS PRODUCT IS NOT SOLD IN THE UNITED STATES, IT IS LIKE OR SIMILAR TO A PRODUCT MARKETED IN THE UNITED STATES.
	https://www.accessdata.fda.gov/scripts/cdrh/cfdocs/cfMAUDE/Detail.CFM?MDRFOI__ID=15361741&pc=KZH	3011393376-2022-02647	2022-08-24 04:00:00	Malfunction	ROCHE DIABETES CARE, INC.	2022-09-06 04:00:00	KZH	ACCU-CHEK ® LINKASSIST	Unintended Ejection	No Clinical Signs, Symptoms or Conditions			1	Event Description: IT WAS REPORTED THAT THE INSERTION DEVICE EJECTED THE INFUSION SET UNINTENTIONALLY. Manufacturer Narrative: THE EVENT OCCURRED OUTSIDE OF THE UNITED STATES WHILE THIS PRODUCT IS NOT SOLD IN THE UNITED STATES, IT IS LIKE OR SIMILAR TO A PRODUCT MARKETED IN THE UNITED STATES.
	https://www.accessdata.fda.gov/scripts/cdrh/cfdocs/cfMAUDE/Detail.CFM?MDRFOI__ID=15365290&pc=KZH	3011393376-2022-02654		Malfunction	ROCHE DIABETES CARE, INC.	2022-09-06 04:00:00	KZH	ACCU-CHEK ® LINKASSIST	Ejection Problem	No Clinical Signs, Symptoms or Conditions			1	Event Description: IT WAS REPORTED THAT THE INSERTION DEVICE EJECTED THE INFUSION SET UNINTENTIONALLY. Manufacturer Narrative: THE EVENT OCCURRED OUTSIDE OF THE UNITED STATES WHILE THIS PRODUCT IS NOT SOLD IN THE UNITED STATES, IT IS LIKE OR SIMILAR TO A PRODUCT MARKETED IN THE UNITED STATES. DEVICE DISCARDED.
	https://www.accessdata.fda.gov/scripts/cdrh/cfdocs/cfMAUDE/Detail.CFM?MDRFOI__ID=15306506&pc=KZH	3011393376-2022-02562		Malfunction	ROCHE DIABETES CARE, INC.	2022-08-26 04:00:00	KZH	ACCU-CHEK ® LINKASSIST PLUS INSERTION DEVICE	Unintended Ejection; Misfire	No Clinical Signs, Symptoms or Conditions			1	Event Description: IT WAS REPORTED THAT THE INSERTION DEVICE EJECTED THE INFUSION SET UNINTENTIONALLY. Manufacturer Narrative: THE EVENT OCCURRED OUTSIDE OF THE UNITED STATES WHILE THIS PRODUCT IS NOT SOLD IN THE UNITED STATES, IT IS LIKE OR SIMILAR TO A PRODUCT MARKETED IN THE UNITED STATES.
	https://www.accessdata.fda.gov/scripts/cdrh/cfdocs/cfMAUDE/Detail.CFM?MDRFOI__ID=15293744&pc=KZH	MW5111716	2022-08-23 04:00:00	Injury	MYLAN PHARMACEUTICALS INC.	2022-08-24 04:00:00	KZH	WHISPERJECT	Break	No Clinical Signs, Symptoms or Conditions			1	Event Description: PATIENT STATED WHISPERJECT BROKE AND SHE IS DISAPPOINTED THAT IT BROKE SO EASILY AND SHE WASTED A NEEDLE; NO ADDITIONAL INFORMATION PROVIDED.
	https://www.accessdata.fda.gov/scripts/cdrh/cfdocs/cfMAUDE/Detail.CFM?MDRFOI__ID=15274483&pc=KZH	3011393376-2022-02494	2022-07-29 04:00:00	Injury	ROCHE DIABETES CARE, INC.	2022-08-23 04:00:00	KZH	ACCU-CHEK ® LINKASSIST	Insufficient Information	Hyperglycemia			1	Event Description: THE CALLER ALLEGED THAT THE INSERTION DEVICE WAS NOT FULLY INSERTING THE CANNULA PROPERLY. IT WAS ALLEGED THAT THE LINKASSIST DEVICE WOULD NOT FULLY INSERT THE CANNULA INTO THE SKIN; WHICH RESULTED IN ELEVATED BLOOD GLUCOSE LEVELS. ON (B)(6) 2022 THE CUSTOMER WENT TO THE HOSPITAL AND WAS DIAGNOSED WITH DIABETIC KETOACIDOSIS. THE CUSTOMER WAS TREATED WITH BUSCOPAN AND DIPYRONE A…
	https://www.accessdata.fda.gov/scripts/cdrh/cfdocs/cfMAUDE/Detail.CFM?MDRFOI__ID=15249770&pc=KZH	9610825-2022-00345	2022-08-05 04:00:00	Malfunction	B. BRAUN MELSUNGEN AG	2022-08-18 04:00:00	KZH	OMNIFIX	Fluid/Blood Leak	Hemorrhage/Bleeding	K982805		1	Event Description: AS REPORTED BY THE USER FACILITY (TRANSLATION OF USER FACILITY INFORMATION BY BBM SALES ORGANIZATION IN GERMANY: "STAMP OF SYRINGE IS LEAKY." "LEAKAGE OF HEPARIN SYRINGE, STAMP (RUBBER) LEAKING. 48 MIN AFTER START OF TREATMENT. NO DEVICE ALARM.. PERSONAL INJURY: APPROX. 400 ML BLOOD LOSS." Manufacturer Narrative: THIS REPORT HAS BEEN IDENTIFIED AS B. BRAUN INTERNAL REPORT NUMBE…
	https://www.accessdata.fda.gov/scripts/cdrh/cfdocs/cfMAUDE/Detail.CFM?MDRFOI__ID=15198132&pc=KZH	3011393376-2022-02386	2022-08-01 04:00:00	Malfunction	ROCHE DIABETES CARE, INC.	2022-08-10 04:00:00	KZH	ACCU-CHEK ® LINKASSIST PLUS INSERTION DEVICE	Unintended Ejection	No Clinical Signs, Symptoms or Conditions			1	Event Description: IT WAS REPORTED THAT THE INSERTION DEVICE EJECTED THE INFUSION SET UNINTENTIONALLY. Manufacturer Narrative: THE EVENT OCCURRED OUTSIDE OF THE UNITED STATES WHILE THIS PRODUCT IS NOT SOLD IN THE UNITED STATES, IT IS LIKE OR SIMILAR TO A PRODUCT MARKETED IN THE UNITED STATES.
	https://www.accessdata.fda.gov/scripts/cdrh/cfdocs/cfMAUDE/Detail.CFM?MDRFOI__ID=15183958&pc=KZH	MW5111325	2022-08-03 04:00:00	Injury	MYLAN TEORANTA	2022-08-05 04:00:00	KZH	WHISPERJECT	Mechanical Problem; Failure to Infuse	Insufficient Information			1	Event Description: PATIENT STATED AUTO-INJECT IS NOT WORKING. PATIENT STATED EVERY TIME SHE USES THE AUTO INJECT WITH THE SYRINGE IN IT, AND FOLLOWS THE INSTRUCTIONS, IT WON'T ACTUALLY INJECT. PATIENT ALSO MENTIONED THAT IT'S HARD TO PRESS THE RELEASE BUTTON, SO SHE HAD TO TAKE IT OUT AND REPLACE IT. PATIENT STATED SHE HAD TO TAKE THE SYRINGE OUT OF THE AUTOINJECTOR AND MANUALLY INJECT HERSELF. W…
	https://www.accessdata.fda.gov/scripts/cdrh/cfdocs/cfMAUDE/Detail.CFM?MDRFOI__ID=15040166&pc=KZH	15040166	2022-06-16 04:00:00	Malfunction	AMGEN INC.	2022-07-18 04:00:00	KZH	ONPRO KIT ON-BODY INJECTOR FOR NEULASTA	Failure to Deliver	No Clinical Signs, Symptoms or Conditions			1	Event Description: DEVICE FAILED TO DELIVER THE DOSE OF PEGFILGRASTIM. NO INJURY OR POTENTIAL INJURY HAD OCCURRED, PATIENT WAS INSTRUCTED TO COME BACK TO CLINIC TO RECEIVE NEULASTA SQ INJECTION INSTEAD.
	https://www.accessdata.fda.gov/scripts/cdrh/cfdocs/cfMAUDE/Detail.CFM?MDRFOI__ID=15046511&pc=KZH	3011393376-2022-02121	2022-07-07 04:00:00	Malfunction	ROCHE DIABETES CARE, INC.	2022-07-18 04:00:00	KZH	ACCU-CHEK ® LINKASSIST	Unintended Ejection	No Clinical Signs, Symptoms or Conditions			1	Event Description: IT WAS REPORTED THAT THE INSERTION DEVICE EJECTED THE INFUSION SET UNINTENTIONALLY. Manufacturer Narrative: THE EVENT OCCURRED OUTSIDE OF THE UNITED STATES WHILE THIS PRODUCT IS NOT SOLD IN THE UNITED STATES, IT IS LIKE OR SIMILAR TO A PRODUCT MARKETED IN THE UNITED STATES.
	https://www.accessdata.fda.gov/scripts/cdrh/cfdocs/cfMAUDE/Detail.CFM?MDRFOI__ID=15013682&pc=KZH	3011393376-2022-02075	2022-07-06 04:00:00	Malfunction	ROCHE DIABETES CARE, INC.	2022-07-14 04:00:00	KZH	ACCU-CHEK ® LINKASSIST	Misfire	No Clinical Signs, Symptoms or Conditions			1	Event Description: IT WAS REPORTED THAT THE INSERTION DEVICE EJECTED THE INFUSION SET UNINTENTIONALLY. Manufacturer Narrative: THE EVENT OCCURRED OUTSIDE OF THE UNITED STATES WHILE THIS PRODUCT IS NOT SOLD IN THE UNITED STATES, IT IS LIKE OR SIMILAR TO A PRODUCT MARKETED IN THE UNITED STATES.
	https://www.accessdata.fda.gov/scripts/cdrh/cfdocs/cfMAUDE/Detail.CFM?MDRFOI__ID=14986468&pc=KZH	14986468	2022-05-27 04:00:00	Malfunction	AMGEN INC.	2022-07-12 04:00:00	KZH	ONPRO KIT	Loss of or Failure to Bond	Insufficient Information			1	Event Description: NEULASTA ONBODY DEVICE PLACED ON PATIENT PRIOR TO LEAVING INFUSION CENTER. PLACED TO PATIENT'S LEFT UPPER ARM WHICH IS AN APPROVED AREA OF ADMINISTRATION PER MANUFACTURER. OVERNIGHT MALFUNCTION OF ADHESIVE, PATIENT FOUND DEVICE HAD FALL OFF IN HER SLEEP. REQUIRED RETURN TO CLINIC FOR NEULASTA INJECTION THE NEXT DAY.
	https://www.accessdata.fda.gov/scripts/cdrh/cfdocs/cfMAUDE/Detail.CFM?MDRFOI__ID=14955851&pc=KZH	3011393376-2022-01991	2022-06-28 04:00:00	Malfunction	ROCHE DIABETES CARE, INC.	2022-07-08 04:00:00	KZH	ACCU-CHEK ® LINKASSIST	Misfire	No Clinical Signs, Symptoms or Conditions			1	Event Description: IT WAS REPORTED THAT THE INSERTION DEVICE EJECTED THE INFUSION SET UNINTENTIONALLY. Manufacturer Narrative: THE EVENT OCCURRED OUTSIDE OF THE UNITED STATES WHILE THIS PRODUCT IS NOT SOLD IN THE UNITED STATES, IT IS LIKE OR SIMILAR TO A PRODUCT MARKETED IN THE UNITED STATES.
	https://www.accessdata.fda.gov/scripts/cdrh/cfdocs/cfMAUDE/Detail.CFM?MDRFOI__ID=14948519&pc=KZH	3011393376-2022-01986	2022-05-28 04:00:00	Malfunction	ROCHE DIABETES CARE, INC.	2022-07-07 04:00:00	KZH	ACCU-CHEK ® LINKASSIST	Unintended Ejection	Abrasion			1	Event Description: IT WAS REPORTED THAT THE INSERTION DEVICE EJECTED THE INFUSION SET UNINTENTIONALLY. THE CUSTOMER RECEIVED SCRATCHES ON HER HAND, BUT NO MEDICAL TREATMENT WAS REQUIRED. Manufacturer Narrative: THE EVENT OCCURRED OUTSIDE OF THE UNITED STATES. WHILE THIS PRODUCT IS NOT SOLD IN THE UNITED STATES, IT IS LIKE OR SIMILAR TO A PRODUCT MARKETED IN THE UNITED STATES. NO PRODUCT WAS RETUR…
	https://www.accessdata.fda.gov/scripts/cdrh/cfdocs/cfMAUDE/Detail.CFM?MDRFOI__ID=14788859&pc=KZH	3011393376-2022-01831	2022-05-13 04:00:00	Malfunction	ROCHE DIABETES CARE, INC.	2022-06-23 04:00:00	KZH	ACCU-CHEK ® LINKASSIST	Unintended Ejection	No Clinical Signs, Symptoms or Conditions			1	Event Description: IT WAS REPORTED THAT THE INSERTION DEVICE EJECTED THE INFUSION SET UNINTENTIONALLY. Manufacturer Narrative: THE EVENT OCCURRED OUTSIDE OF THE UNITED STATES WHILE THIS PRODUCT IS NOT SOLD IN THE UNITED STATES, IT IS LIKE OR SIMILAR TO A PRODUCT MARKETED IN THE UNITED STATES.
	https://www.accessdata.fda.gov/scripts/cdrh/cfdocs/cfMAUDE/Detail.CFM?MDRFOI__ID=14761123&pc=KZH	3011393376-2022-01805	2022-06-20 04:00:00	Malfunction	ROCHE DIABETES CARE, INC.	2022-06-21 04:00:00	KZH	ACCU-CHEK ® LINKASSIST	Unintended Ejection	No Clinical Signs, Symptoms or Conditions			1	Event Description: IT WAS REPORTED THAT THE INSERTION DEVICE EJECTED THE INFUSION SET UNINTENTIONALLY. Manufacturer Narrative: THE EVENT OCCURRED OUTSIDE OF THE UNITED STATES WHILE THIS PRODUCT IS NOT SOLD IN THE UNITED STATES, IT IS LIKE OR SIMILAR TO A PRODUCT MARKETED IN THE UNITED STATES.
	https://www.accessdata.fda.gov/scripts/cdrh/cfdocs/cfMAUDE/Detail.CFM?MDRFOI__ID=14576237&pc=KZH	MW5110056	2022-05-16 04:00:00	Malfunction	MYLAN PHARMACEUTICALS INC.	2022-06-01 04:00:00	KZH	WHISPERJECT AUTOINJECTOR	Defective Component; Mechanical Jam	No Clinical Signs, Symptoms or Conditions			1	Event Description: PT REPORTING SHE HAD 4 WASTED DOSES OF GLATIRAMER AND SHE THINKS HER WHISPERJECT AUTO INJECTOR IS FAULTY. PT REPORTS 3 DOSES THE MEDICATION DRIPPED DOWN HER LEG INSTEAD BEING INJECTED [MAY 16,18, 20 2022]. THEN SHE TRIED TO LOAD A SYRINGE IN THE INJECTOR LAST NIGHT MAY22 2022 BUT IT WAS JAMMED AND SHE COULDN'T LOAD IT. PT REPORTS SHE DOES HAVE MEDICATION LEFT, AND SHE WILL TAKE…
	https://www.accessdata.fda.gov/scripts/cdrh/cfdocs/cfMAUDE/Detail.CFM?MDRFOI__ID=14516188&pc=KZH	3011393376-2022-01589	2022-05-23 04:00:00	Malfunction	ROCHE DIABETES CARE, INC.	2022-05-26 04:00:00	KZH	ACCU-CHEK ® LINKASSIST	Unintended Ejection	No Clinical Signs, Symptoms or Conditions			1	Event Description: IT WAS REPORTED THAT THE INSERTION DEVICE EJECTED THE INFUSION SET UNINTENTIONALLY. Manufacturer Narrative: THE EVENT OCCURRED OUTSIDE OF THE UNITED STATES WHILE THIS PRODUCT IS NOT SOLD IN THE UNITED STATES, IT IS LIKE OR SIMILAR TO A PRODUCT MARKETED IN THE UNITED STATES.
	https://www.accessdata.fda.gov/scripts/cdrh/cfdocs/cfMAUDE/Detail.CFM?MDRFOI__ID=14487173&pc=KZH	3011393376-2022-01548	2022-05-19 04:00:00	Malfunction	ROCHE DIABETES CARE, INC.	2022-05-24 04:00:00	KZH	ACCU-CHEK ® LINKASSIST	Misfire	No Clinical Signs, Symptoms or Conditions			1	Event Description: IT WAS REPORTED THAT THE INSERTION DEVICE EJECTED THE INFUSION SET UNINTENTIONALLY. Manufacturer Narrative: THE EVENT OCCURRED OUTSIDE OF THE UNITED STATES WHILE THIS PRODUCT IS NOT SOLD IN THE UNITED STATES, IT IS LIKE OR SIMILAR TO A PRODUCT MARKETED IN THE UNITED STATES.
	https://www.accessdata.fda.gov/scripts/cdrh/cfdocs/cfMAUDE/Detail.CFM?MDRFOI__ID=14436545&pc=KZH	MW5109778		Malfunction	MYLAN PHARMACEUTICALS INC.	2022-05-18 04:00:00	KZH	WHISPERJECT	Unexpected Therapeutic Results; Mechanics Altered	No Clinical Signs, Symptoms or Conditions			1	Event Description: PATIENT REPORTED THAT WHISPERJECT INJECTOR IS LOCKED UP AND CAN'T USE IT OR PUSH DOWN TO GIVE HERSELF THE INJECTION. DATE OF OCCURRENCE: UNKNOWN. WAS THE PRODUCT TAKEN/ADMINISTERED?: NO, UNKNOWN IF SIDE EFFECTS OCCURRED DUE TO MISSED DOSE. NO ADVERSE EVENT ASSOCIATED WITH MISSED DOSE. CAN MANUFACTURER CALL PATIENT FOR FOLLOW UP?: YES. CAN MANUFACTURER ARRANGE FOR PRODUCT PICK U…
	https://www.accessdata.fda.gov/scripts/cdrh/cfdocs/cfMAUDE/Detail.CFM?MDRFOI__ID=14416700&pc=KZH	MW5109745		Injury	MYLAN PHARMACEUTICALS INC.	2022-05-16 04:00:00	KZH	WHISPERJECT AUTOINJECTOR	Adverse Event Without Identified Device or Use Problem	Inflammation; Arthralgia			1	Event Description: PATIENT REPORTED TROUBLING USING HER BOTH HANDS, JOINT PAIN IN HER BOTH HANDS, AND TENDINITIS ON HER LEFT ELBOW. PATIENT CONFIRMED THAT WILL CALL MDO AND LET MD KNOW ABOUT THAT. NO ADDITIONAL INFORMATION PROVIDED. REPORTED TO (B)(6) BY PT/CAREGIVER.
	https://www.accessdata.fda.gov/scripts/cdrh/cfdocs/cfMAUDE/Detail.CFM?MDRFOI__ID=14397304&pc=KZH	MW5109668	2022-05-04 04:00:00	Malfunction	UNK	2022-05-12 04:00:00	KZH	SYRINGE NEEDLE	Material Twisted/Bent	No Clinical Signs, Symptoms or Conditions			1	Event Description: SPONTANEOUS COMMUNICATION FROM PATIENT STATES 2 DIFFERENT SYRINGE NEEDLES BENT WHEN TRYING TO ADMINISTER THE INJECTION. PATIENT IS ALSO UNABLE TO INJECT THE MEDICATIONS USING THE WHISPERJECT DEVICE. MALFUNCTION DATE (B)(6) 2022. NO ADVERSE EVENT WAS REPORTED. NO MISSED DOSE REPORTED. UNKNOWN IF PATIENT HAS DEFECTIVE PRODUCT ON HAND. NO FURTHER INFORMATION. REPORTED TO (B)(6) BY…
	https://www.accessdata.fda.gov/scripts/cdrh/cfdocs/cfMAUDE/Detail.CFM?MDRFOI__ID=14397304&pc=KZH	MW5109668	2022-05-04 04:00:00	Malfunction	UNK	2022-05-12 04:00:00	KZH	SYRINGE NEEDLE	Material Twisted/Bent	No Clinical Signs, Symptoms or Conditions			1	Event Description: SPONTANEOUS COMMUNICATION FROM PATIENT STATES 2 DIFFERENT SYRINGE NEEDLES BENT WHEN TRYING TO ADMINISTER THE INJECTION. PATIENT IS ALSO UNABLE TO INJECT THE MEDICATIONS USING THE WHISPERJECT DEVICE. MALFUNCTION DATE (B)(6) 2022. NO ADVERSE EVENT WAS REPORTED. NO MISSED DOSE REPORTED. UNKNOWN IF PATIENT HAS DEFECTIVE PRODUCT ON HAND. NO FURTHER INFORMATION. REPORTED TO (B)(6) BY…
	https://www.accessdata.fda.gov/scripts/cdrh/cfdocs/cfMAUDE/Detail.CFM?MDRFOI__ID=14397304&pc=KZH	MW5109668	2022-05-04 04:00:00	Malfunction	MYLAN PHARMACEUTICALS INC.	2022-05-12 04:00:00	KZH	WHISPERJECT	Material Twisted/Bent	No Clinical Signs, Symptoms or Conditions			1	Event Description: SPONTANEOUS COMMUNICATION FROM PATIENT STATES 2 DIFFERENT SYRINGE NEEDLES BENT WHEN TRYING TO ADMINISTER THE INJECTION. PATIENT IS ALSO UNABLE TO INJECT THE MEDICATIONS USING THE WHISPERJECT DEVICE. MALFUNCTION DATE (B)(6) 2022. NO ADVERSE EVENT WAS REPORTED. NO MISSED DOSE REPORTED. UNKNOWN IF PATIENT HAS DEFECTIVE PRODUCT ON HAND. NO FURTHER INFORMATION. REPORTED TO (B)(6) BY…
	https://www.accessdata.fda.gov/scripts/cdrh/cfdocs/cfMAUDE/Detail.CFM?MDRFOI__ID=14274837&pc=KZH	3011393376-2022-01336	2022-04-28 04:00:00	Malfunction	ROCHE DIABETES CARE, INC.	2022-05-04 04:00:00	KZH	ACCU-CHEK ® LINKASSIST PLUS INSERTION DEVICE	Unintended Ejection	No Clinical Signs, Symptoms or Conditions			1	Event Description: IT WAS REPORTED THAT THE INSERTION DEVICE EJECTED THE INFUSION SET UNINTENTIONALLY. Manufacturer Narrative: THE EVENT OCCURRED OUTSIDE OF THE UNITED STATES WHILE THIS PRODUCT IS NOT SOLD IN THE UNITED STATES, IT IS LIKE OR SIMILAR TO A PRODUCT MARKETED IN THE UNITED STATES.
	https://www.accessdata.fda.gov/scripts/cdrh/cfdocs/cfMAUDE/Detail.CFM?MDRFOI__ID=14117270&pc=KZH	3011393376-2022-01177	2022-04-01 04:00:00	Malfunction	ROCHE DIABETES CARE, INC.	2022-04-15 04:00:00	KZH	ACCU-CHEK ® LINKASSIST	Unintended Ejection	No Clinical Signs, Symptoms or Conditions			1	Event Description: IT WAS REPORTED THAT THE INSERTION DEVICE EJECTED THE INFUSION SET UNINTENTIONALLY. Manufacturer Narrative: THE EVENT OCCURRED OUTSIDE OF THE UNITED STATES WHILE THIS PRODUCT IS NOT SOLD IN THE UNITED STATES, IT IS LIKE OR SIMILAR TO A PRODUCT MARKETED IN THE UNITED STATES.
	https://www.accessdata.fda.gov/scripts/cdrh/cfdocs/cfMAUDE/Detail.CFM?MDRFOI__ID=14117936&pc=KZH	3011393376-2022-01189	2022-04-13 04:00:00	Malfunction	ROCHE DIABETES CARE, INC.	2022-04-15 04:00:00	KZH	ACCU-CHEK ® LINKASSIST	Unintended Ejection	No Clinical Signs, Symptoms or Conditions			1	Event Description: IT WAS REPORTED THAT THE INSERTION DEVICE EJECTED THE INFUSION SET UNINTENTIONALLY. Manufacturer Narrative: THE EVENT OCCURRED OUTSIDE OF THE UNITED STATES WHILE THIS PRODUCT IS NOT SOLD IN THE UNITED STATES, IT IS LIKE OR SIMILAR TO A PRODUCT MARKETED IN THE UNITED STATES.
	https://www.accessdata.fda.gov/scripts/cdrh/cfdocs/cfMAUDE/Detail.CFM?MDRFOI__ID=14118025&pc=KZH	3011393376-2022-01193		Malfunction	ROCHE DIABETES CARE, INC.	2022-04-15 04:00:00	KZH	ACCU-CHEK ® LINKASSIST PLUS INSERTION DEVICE	Unintended Ejection	No Clinical Signs, Symptoms or Conditions			1	Event Description: IT WAS REPORTED THAT THE INSERTION DEVICE EJECTED THE INFUSION SET UNINTENTIONALLY, ON TWO DIFFERENT OCCASIONS. Manufacturer Narrative: THE EVENT OCCURRED OUTSIDE OF THE UNITED STATES. WHILE THIS PRODUCT IS NOT SOLD IN THE UNITED STATES, IT IS LIKE OR SIMILAR TO A PRODUCT MARKETED IN THE UNITED STATES.
	https://www.accessdata.fda.gov/scripts/cdrh/cfdocs/cfMAUDE/Detail.CFM?MDRFOI__ID=14111373&pc=KZH	MW5108975		Malfunction	SCANDINAVIAN HEALTH LTD.	2022-04-13 04:00:00	KZH	WHISPERJECT AUTO INJECTOR	Mechanical Jam	No Clinical Signs, Symptoms or Conditions			1	Event Description: SPONTANEOUS. PT REPORTED IT SEEMS LIKE THE ORANGE PLUNGER HAS JAMMED. I OFFERED TO WALK HIM THROUGH THE STEPS TO HELP, BUT HE SAID THE DEVICE WAS ALREADY NOT FUNCTIONING. HE ALSO HAS A GLATIRAMER SYRINGE STUCK IN WHISPERJECT THAT HE CANNOT ACCESS. UNKNOWN IF PT MISSED A DOSE. NO ADVERSE EVENT REPORTED. UNKNOWN IF DEVICE AVAILABLE FOR RETURN. UNKNOWN IF MD AWARE. NO FURTHER INFO…
	https://www.accessdata.fda.gov/scripts/cdrh/cfdocs/cfMAUDE/Detail.CFM?MDRFOI__ID=14083328&pc=KZH	3011393376-2022-01142	2022-04-01 04:00:00	Malfunction	ROCHE DIABETES CARE, INC.	2022-04-12 04:00:00	KZH	ACCU-CHEK ® LINKASSIST	Unintended Ejection	No Clinical Signs, Symptoms or Conditions			1	Event Description: IT WAS REPORTED THAT THE INSERTION DEVICE EJECTED THE INFUSION SET UNINTENTIONALLY. Manufacturer Narrative: THE EVENT OCCURRED OUTSIDE OF THE UNITED STATES WHILE THIS PRODUCT IS NOT SOLD IN THE UNITED STATES, IT IS LIKE OR SIMILAR TO A PRODUCT MARKETED IN THE UNITED STATES.
	https://www.accessdata.fda.gov/scripts/cdrh/cfdocs/cfMAUDE/Detail.CFM?MDRFOI__ID=14102859&pc=KZH	MW5108924		Malfunction	MYLAN PHARMACEUTICALS INC.	2022-04-12 04:00:00	KZH	WHISPERJECT AUTOINJECTOR	Therapeutic or Diagnostic Output Failure	No Clinical Signs, Symptoms or Conditions			1	Event Description: SPONTANEOUS CALL MD OFFICE REGARDING A NEW WHISPERJECT DEVICE AS CURRENT ONE NOT WORKING VERY WELL ANYMORE (UNKNOWN WHERE PT GOT IT). WE HAVE NEVER SHIPPED DEVICE FOR PT. UNKNOWN SPECIFICS ON WHAT'S EXACTLY WRONG WITH DEVICE BUT MD OFFICE WAS CALLING REGARDING GETTING A NEW DEVICE FOR PT. NO ADVERSE EVENTS OR MISSED DOSES REPORTED. UNKNOWN IF PT HAS DEFECTIVE PRODUCT ON HAND FO…
	https://www.accessdata.fda.gov/scripts/cdrh/cfdocs/cfMAUDE/Detail.CFM?MDRFOI__ID=14104941&pc=KZH	MW5108949		Malfunction	MYLAN PHARMACEUTICALS INC.	2022-04-12 04:00:00	KZH	WHISPERJECT	Physical Resistance/Sticking	No Clinical Signs, Symptoms or Conditions			1	Event Description: PT STATED THAT WHISPERJECT ISN'T WORKING ANYMORE, IT KEEPS STICKING. SHE REQUESTED A NEW PRODUCT. UNKNOWN IF PT MISSED A DOSE; NO ADVERSE EVENT REPORTED; UNKNOWN IF DEVICE AVAILABLE FOR RETURN; UNKNOWN IF MD AWARE; UNKNOWN LOT AND EXPIRATION. NO FURTHER INFORMATION PROVIDED. WHISPERJECT IS USED TO INJECT GLATIRAMER AT ABOVE DOSE/FREQUENCY. REPORTED TO (B)(6) BY PT/CAREGIVER.
	https://www.accessdata.fda.gov/scripts/cdrh/cfdocs/cfMAUDE/Detail.CFM?MDRFOI__ID=14105046&pc=KZH	MW5108953		Malfunction	MYLAN PHARMACEUTICALS INC.	2022-04-12 04:00:00	KZH	WHISPERJECT AUTO INJECTOR	Physical Resistance/Sticking	Insufficient Information			1	Event Description: TYPE OF DEVICE: (IF APPROPRIATE): WHISPERJECT AUTO INJECTOR REPORTER OF PRODUCT COMPLAINT: PATIENT. SUMMARY OF PRODUCT COMPLAINT: PATIENT STATED SHE TRIED TO PRESS THE BUTTON SEVERAL TIMES ON THE WHISPERJECT, IT APPEARS TO BE STUCK AND NOT ALLOWING HER INJECT AND WON'T RELEASE MEDICATION. IT IS UNKNOWN IF PATIENT MISSED A DOSE OR EXPERIENCE ANY SIDE EFFECTS. DATE OF OCCURRENCE:…
	https://www.accessdata.fda.gov/scripts/cdrh/cfdocs/cfMAUDE/Detail.CFM?MDRFOI__ID=14022105&pc=KZH	3011393376-2022-01057	2022-03-23 04:00:00	Malfunction	ROCHE DIABETES CARE, INC.	2022-04-06 04:00:00	KZH	ACCU-CHEK ® LINKASSIST	Misfire	No Clinical Signs, Symptoms or Conditions			1	Event Description: IT WAS REPORTED THAT THE INSERTION DEVICE EJECTED THE INFUSION SET UNINTENTIONALLY. Manufacturer Narrative: THE EVENT OCCURRED OUTSIDE OF THE UNITED STATES. WHILE THIS PRODUCT IS NOT SOLD IN THE UNITED STATES, IT IS LIKE OR SIMILAR TO A PRODUCT MARKETED IN THE UNITED STATES.
	https://www.accessdata.fda.gov/scripts/cdrh/cfdocs/cfMAUDE/Detail.CFM?MDRFOI__ID=13976592&pc=KZH	MW5108684		Malfunction	SCANDINAVIAN HEALTH LTD.	2022-03-31 04:00:00	KZH	WHISPERJECT AUTOINJECTOR	Defective Component	Insufficient Information			1	Event Description: SPONTANEOUS. PATIENT REPORTED WHISPERJECT AUTO INJECTOR ISN'T WORKING. UNKNOWN IF PATIENT MISSED A DOSE UNKNOWN IF THERE WAS A ADVERSE EVENT. UNKNOWN IF PATIENT STILL HAS DEFECTIVE DEVICE. UNKNOWN IF MD IS AWARE. NO FURTHER INFO. REPORTED TO (B)(6) BY PT/CAREGIVER.
	https://www.accessdata.fda.gov/scripts/cdrh/cfdocs/cfMAUDE/Detail.CFM?MDRFOI__ID=13977263&pc=KZH	MW5108714		Malfunction	MYLAN PHARMACEUTICALS INC.	2022-03-31 04:00:00	KZH	WHISPERJECT	Mechanical Jam	Insufficient Information			1	Event Description: REPORTER OF PRODUCT COMPLAINT: PATIENT; TYPE OF DEVICE: WHISPERJECT AUTO INJECTOR; SUMMARY OF PRODUCT COMPLAINT: WHISPERJECT DEVICE JAMMED AND WON'T RELEASE MEDICATION; DATE OF OCCURRENCE: UNKNOWN; WAS THE PRODUCT TAKEN/ADMINISTERED?: NO- DOSE MISSED-NO SIDE EFFECTS ASSOCIATED WITH MISSED DOSE; CAN MANUFACTURER CALL PATIENT FOR FOLLOW UP?: YES; CAN MANUFACTURER ARRANGE FOR PROD…
	https://www.accessdata.fda.gov/scripts/cdrh/cfdocs/cfMAUDE/Detail.CFM?MDRFOI__ID=13786560&pc=KZH	3011393376-2022-00811		Malfunction	ROCHE DIABETES CARE, INC.	2022-03-16 04:00:00	KZH	ACCU-CHEK ® LINKASSIST	Misfire	No Clinical Signs, Symptoms or Conditions			1	Event Description: IT WAS REPORTED THAT THE INSERTION DEVICE EJECTED THE INFUSION SET UNINTENTIONALLY. Manufacturer Narrative: THE EVENT OCCURRED OUTSIDE OF THE UNITED STATES WHILE THIS PRODUCT IS NOT SOLD IN THE UNITED STATES, IT IS LIKE OR SIMILAR TO A PRODUCT MARKETED IN THE UNITED STATES.
	https://www.accessdata.fda.gov/scripts/cdrh/cfdocs/cfMAUDE/Detail.CFM?MDRFOI__ID=13790489&pc=KZH	3011393376-2022-00823		Malfunction	ROCHE DIABETES CARE, INC.	2022-03-16 04:00:00	KZH	ACCU-CHEK ® LINKASSIST PLUS INSERTION DEVICE	Misfire	No Clinical Signs, Symptoms or Conditions			1	Event Description: IT WAS REPORTED THAT THE INSERTION DEVICE EJECTED THE INFUSION SET UNINTENTIONALLY. Manufacturer Narrative: THE EVENT OCCURRED OUTSIDE OF THE UNITED STATES WHILE THIS PRODUCT IS NOT SOLD IN THE UNITED STATES, IT IS LIKE OR SIMILAR TO A PRODUCT MARKETED IN THE UNITED STATES.
	https://www.accessdata.fda.gov/scripts/cdrh/cfdocs/cfMAUDE/Detail.CFM?MDRFOI__ID=13705681&pc=KZH	3011393376-2022-00751		Malfunction	ROCHE DIABETES CARE, INC.	2022-03-09 05:00:00	KZH	ACCU-CHEK ® LINKASSIST	Misfire	Needle Stick/Puncture			1	Event Description: IT WAS REPORTED THAT THE INSERTION DEVICE EJECTED THE INFUSION SET UNINTENTIONALLY. Manufacturer Narrative: THE EVENT OCCURRED OUTSIDE OF THE UNITED STATES WHILE THIS PRODUCT IS NOT SOLD IN THE UNITED STATES, IT IS LIKE OR SIMILAR TO A PRODUCT MARKETED IN THE UNITED STATES.
	https://www.accessdata.fda.gov/scripts/cdrh/cfdocs/cfMAUDE/Detail.CFM?MDRFOI__ID=13665678&pc=KZH	3011393376-2022-00710	2022-03-01 05:00:00	Malfunction	ROCHE DIABETES CARE, INC.	2022-03-04 05:00:00	KZH	ACCU-CHEK ® LINKASSIST	Misfire	No Clinical Signs, Symptoms or Conditions			1	Event Description: IT WAS REPORTED THAT THE INSERTION DEVICE EJECTED THE INFUSION SET UNINTENTIONALLY. Manufacturer Narrative: THE EVENT OCCURRED OUTSIDE OF THE UNITED STATES. WHILE THIS PRODUCT IS NOT SOLD IN THE UNITED STATES, IT IS LIKE OR SIMILAR TO A PRODUCT MARKETED IN THE UNITED STATES.
	https://www.accessdata.fda.gov/scripts/cdrh/cfdocs/cfMAUDE/Detail.CFM?MDRFOI__ID=13677705&pc=KZH	MW5107899		Malfunction	MYLAN PHARMACEUTICALS INC.	2022-03-04 05:00:00	KZH	WHISPERJECT AUTOINJECTOR	Failure to Deliver	No Clinical Signs, Symptoms or Conditions			1	Event Description: SPONTANEOUS CALL FROM PT- PATIENT REPORTS RECEIVED DEVICE ON (B)(6) 2022 AND STARTED USING IT ON (B)(6) 2022. IT WORKED PERFECTLY A COUPLE OF TIMES AND IT DOES NOT WORK ANY LONGER. IT WOULD NOT RELEASE THE MEDICATION. PATIENT IS CURRENTLY USING AUTOINJECTOR SHE HAS FOR COPAXONE FOR NOW. NO MISSED DOSE OR ADVERSE EVENT REPORTED. UNKNOWN IF DEVICE AVAILABLE FOR RETURN. UNKNOWN EX…
	https://www.accessdata.fda.gov/scripts/cdrh/cfdocs/cfMAUDE/Detail.CFM?MDRFOI__ID=13653820&pc=KZH	3011393376-2022-00687	2022-02-18 05:00:00	Malfunction	ROCHE DIABETES CARE, INC.	2022-03-02 05:00:00	KZH	ACCU-CHEK ® LINKASSIST	Misfire	No Clinical Signs, Symptoms or Conditions			1	Event Description: IT WAS REPORTED THAT THE INSERTION DEVICE EJECTED THE INFUSION SET UNINTENTIONALLY. Manufacturer Narrative: THE EVENT OCCURRED OUTSIDE OF THE UNITED STATES. WHILE THIS PRODUCT IS NOT SOLD IN THE UNITED STATES, IT IS LIKE OR SIMILAR TO A PRODUCT MARKETED IN THE UNITED STATES.
	https://www.accessdata.fda.gov/scripts/cdrh/cfdocs/cfMAUDE/Detail.CFM?MDRFOI__ID=13578552&pc=KZH	3011393376-2022-00586	2022-02-10 05:00:00	Malfunction	ROCHE DIABETES CARE, INC.	2022-02-22 05:00:00	KZH	ACCU-CHEK ® LINKASSIST	Unintended Ejection	No Clinical Signs, Symptoms or Conditions			1	Event Description: IT WAS REPORTED THAT THE INSERTION DEVICE EJECTED THE INFUSION SET UNINTENTIONALLY.Event Description: IT WAS REPORTED THAT THE INSERTION DEVICE EJECTED THE INFUSION SET UNINTENTIONALLY. Manufacturer Narrative: THE EVENT OCCURRED OUTSIDE OF THE UNITED STATES. WHILE THIS PRODUCT IS NOT SOLD IN THE UNITED STATES, IT IS LIKE OR SIMILAR TO A PRODUCT MARKETED IN THE UNITED STATES. Ma…
	https://www.accessdata.fda.gov/scripts/cdrh/cfdocs/cfMAUDE/Detail.CFM?MDRFOI__ID=13579646&pc=KZH	3011393376-2022-00605		Malfunction	ROCHE DIABETES CARE, INC.	2022-02-22 05:00:00	KZH	ACCU-CHEK ® LINKASSIST	Unintended Ejection	No Clinical Signs, Symptoms or Conditions			1	Event Description: IT WAS REPORTED THAT THE INSERTION DEVICE EJECTED THE INFUSION SET UNINTENTIONALLY.Event Description: IT WAS REPORTED THAT THE INSERTION DEVICE EJECTED THE INFUSION SET UNINTENTIONALLY. Manufacturer Narrative: THE EVENT OCCURRED OUTSIDE OF THE UNITED STATES. WHILE THIS PRODUCT IS NOT SOLD IN THE UNITED STATES, IT IS LIKE OR SIMILAR TO A PRODUCT MARKETED IN THE UNITED STATES. Ma…
	https://www.accessdata.fda.gov/scripts/cdrh/cfdocs/cfMAUDE/Detail.CFM?MDRFOI__ID=13506397&pc=KZH	MW5107349	2022-02-07 05:00:00	Malfunction	MYLAN / SCANDINAVIAN HEALTH LTD.	2022-02-09 05:00:00	KZH	WHISPERJECT	Activation, Positioning or Separation Problem	Insufficient Information			1	Event Description: THE WHISPERJECT CONTINUES TO MALFUNCTION. THIS IS MY FOURTH DEVICE AND ALL HAVE THE SAME PROBLEM. AFTER LOADING THE SYRINGE, THE MECHANISM DOES NOT WORK CONSISTENTLY. BASICALLY, THE PATIENT COCKS THE DEVICE BY PUSHING ONE END OF THE DEVICE INTO THE OTHER UNTIL A CLICKING SOUND IS HEARD. THE PATIENT THEN PUSHES THE ORANGE BUTTON TO GET THE SYRINGE MOVING INTO THE INJECTION SITE.…
	https://www.accessdata.fda.gov/scripts/cdrh/cfdocs/cfMAUDE/Detail.CFM?MDRFOI__ID=13506397&pc=KZH	MW5107349	2022-02-07 05:00:00	Malfunction	MYLAN / SCANDINAVIAN HEALTH LTD.	2022-02-09 05:00:00	KZH	WHISPERJECT	Activation, Positioning or Separation Problem	Insufficient Information			1	Event Description: THE WHISPERJECT CONTINUES TO MALFUNCTION. THIS IS MY FOURTH DEVICE AND ALL HAVE THE SAME PROBLEM. AFTER LOADING THE SYRINGE, THE MECHANISM DOES NOT WORK CONSISTENTLY. BASICALLY, THE PATIENT COCKS THE DEVICE BY PUSHING ONE END OF THE DEVICE INTO THE OTHER UNTIL A CLICKING SOUND IS HEARD. THE PATIENT THEN PUSHES THE ORANGE BUTTON TO GET THE SYRINGE MOVING INTO THE INJECTION SITE.…
	https://www.accessdata.fda.gov/scripts/cdrh/cfdocs/cfMAUDE/Detail.CFM?MDRFOI__ID=13506397&pc=KZH	MW5107349	2022-02-07 05:00:00	Malfunction	MYLAN / SCANDINAVIAN HEALTH LTD.	2022-02-09 05:00:00	KZH	WHISPERJECT	Activation, Positioning or Separation Problem	Insufficient Information			1	Event Description: THE WHISPERJECT CONTINUES TO MALFUNCTION. THIS IS MY FOURTH DEVICE AND ALL HAVE THE SAME PROBLEM. AFTER LOADING THE SYRINGE, THE MECHANISM DOES NOT WORK CONSISTENTLY. BASICALLY, THE PATIENT COCKS THE DEVICE BY PUSHING ONE END OF THE DEVICE INTO THE OTHER UNTIL A CLICKING SOUND IS HEARD. THE PATIENT THEN PUSHES THE ORANGE BUTTON TO GET THE SYRINGE MOVING INTO THE INJECTION SITE.…
	https://www.accessdata.fda.gov/scripts/cdrh/cfdocs/cfMAUDE/Detail.CFM?MDRFOI__ID=13506397&pc=KZH	MW5107349	2022-02-07 05:00:00	Malfunction	MYLAN / SCANDINAVIAN HEALTH LTD.	2022-02-09 05:00:00	KZH	WHISPERJECT	Activation, Positioning or Separation Problem	Insufficient Information			1	Event Description: THE WHISPERJECT CONTINUES TO MALFUNCTION. THIS IS MY FOURTH DEVICE AND ALL HAVE THE SAME PROBLEM. AFTER LOADING THE SYRINGE, THE MECHANISM DOES NOT WORK CONSISTENTLY. BASICALLY, THE PATIENT COCKS THE DEVICE BY PUSHING ONE END OF THE DEVICE INTO THE OTHER UNTIL A CLICKING SOUND IS HEARD. THE PATIENT THEN PUSHES THE ORANGE BUTTON TO GET THE SYRINGE MOVING INTO THE INJECTION SITE.…
	https://www.accessdata.fda.gov/scripts/cdrh/cfdocs/cfMAUDE/Detail.CFM?MDRFOI__ID=13470886&pc=KZH	3011393376-2022-00404		Malfunction	ROCHE DIABETES CARE, INC.	2022-02-07 05:00:00	KZH	ACCU-CHEK ® LINKASSIST	Misfire	No Clinical Signs, Symptoms or Conditions			1	Event Description: IT WAS REPORTED THAT THE ACCU-CHEK LINKASSIST INSERTION DEVICE RELEASED THE CANNULA WITHOUT PRESSING THE BUTTON. Manufacturer Narrative: THE EVENT OCCURRED OUTSIDE OF THE UNITED STATES. WHILE THIS PRODUCT IS NOT SOLD IN THE UNITED STATES, IT IS LIKE OR SIMILAR TO A PRODUCT MARKETED IN THE UNITED STATES.
	https://www.accessdata.fda.gov/scripts/cdrh/cfdocs/cfMAUDE/Detail.CFM?MDRFOI__ID=13454808&pc=KZH	3011393376-2022-00402	2022-01-25 05:00:00	Malfunction	ROCHE DIABETES CARE, INC.	2022-02-04 05:00:00	KZH	ACCU-CHEK ® LINKASSIST	Misfire	No Clinical Signs, Symptoms or Conditions			1	Event Description: IT WAS REPORTED THAT THE INSERTION DEVICE EJECTED THE INFUSION SET UNINTENTIONALLY.Event Description: IT WAS REPORTED THAT THE INSERTION DEVICE EJECTED THE INFUSION SET UNINTENTIONALLY. Manufacturer Narrative: THE EVENT OCCURRED OUTSIDE OF THE UNITED STATES. WHILE THIS PRODUCT IS NOT SOLD IN THE UNITED STATES, IT IS LIKE OR SIMILAR TO A PRODUCT MARKETED IN THE UNITED STATES. Ma…
	https://www.accessdata.fda.gov/scripts/cdrh/cfdocs/cfMAUDE/Detail.CFM?MDRFOI__ID=13472134&pc=KZH	MW5107227	2021-04-22 04:00:00	Injury	FRESENIUS KABI	2022-02-04 05:00:00	KZH	DEXAMETHASON:E4 MG	Patient-Device Incompatibility	Hypersensitivity/Allergic reaction			1	Event Description: PATIENT HAS A LATEX ALLERGY AND HAD A SEVERE ALLERGIC REACTION MOST LIKELY AS A RESULT OF FRESENIUS SIMPLIST SYRINGES OF MIDAZOLAM 2MG/2ML, ONDANSETRON 4MG/2ML, AND DEXAMETHASONE 4MG/1ML. "AFTER CALLING THE".
	https://www.accessdata.fda.gov/scripts/cdrh/cfdocs/cfMAUDE/Detail.CFM?MDRFOI__ID=13472134&pc=KZH	MW5107227	2021-04-22 04:00:00	Injury	FRESENIUS KABI	2022-02-04 05:00:00	KZH	ONDANSELRON, 4 MG	Patient-Device Incompatibility	Hypersensitivity/Allergic reaction			1	Event Description: PATIENT HAS A LATEX ALLERGY AND HAD A SEVERE ALLERGIC REACTION MOST LIKELY AS A RESULT OF FRESENIUS SIMPLIST SYRINGES OF MIDAZOLAM 2MG/2ML, ONDANSETRON 4MG/2ML, AND DEXAMETHASONE 4MG/1ML. "AFTER CALLING THE".
	https://www.accessdata.fda.gov/scripts/cdrh/cfdocs/cfMAUDE/Detail.CFM?MDRFOI__ID=13472134&pc=KZH	MW5107227	2021-04-22 04:00:00	Injury	FRESENIUS KABI	2022-02-04 05:00:00	KZH	MIDAZOLAM 2MG/2ML	Patient-Device Incompatibility	Hypersensitivity/Allergic reaction			1	Event Description: PATIENT HAS A LATEX ALLERGY AND HAD A SEVERE ALLERGIC REACTION MOST LIKELY AS A RESULT OF FRESENIUS SIMPLIST SYRINGES OF MIDAZOLAM 2MG/2ML, ONDANSETRON 4MG/2ML, AND DEXAMETHASONE 4MG/1ML. "AFTER CALLING THE".
	https://www.accessdata.fda.gov/scripts/cdrh/cfdocs/cfMAUDE/Detail.CFM?MDRFOI__ID=13440143&pc=KZH	3011393376-2022-00384	2021-10-28 04:00:00	Malfunction	ROCHE DIABETES CARE, INC.	2022-02-03 05:00:00	KZH	ACCU-CHEK ® LINKASSIST	Misfire	No Clinical Signs, Symptoms or Conditions			1	Event Description: IT WAS REPORTED THAT THE INSERTION DEVICE EJECTED THE INFUSION SET UNINTENTIONALLY. Manufacturer Narrative: THE EVENT OCCURRED OUTSIDE OF THE UNITED STATES. WHILE THIS PRODUCT IS NOT SOLD IN THE UNITED STATES, IT IS LIKE OR SIMILAR TO A PRODUCT MARKETED IN THE UNITED STATES. THE CUSTOMER DID NOT RETURN THE REQUESTED DEVICE.
	https://www.accessdata.fda.gov/scripts/cdrh/cfdocs/cfMAUDE/Detail.CFM?MDRFOI__ID=13444127&pc=KZH	3011393376-2022-00386	2022-01-21 05:00:00	Malfunction	ROCHE DIABETES CARE, INC.	2022-02-03 05:00:00	KZH	ACCU-CHEK ® LINKASSIST	Misfire	Needle Stick/Puncture			1	Event Description: IT WAS REPORTED THAT THE MOTHER OF THE CUSTOMER WAS HANDLING THE ACCU-CHEK LINKASSIST AND THE INSERTION DEVICE EJECTED THE INFUSION SET UNINTENTIONALLY INTO THE MOTHER'S THIGH REGION. NO MEDICAL TREATMENT WAS REQUIRED. Manufacturer Narrative: THE EVENT OCCURRED OUTSIDE OF THE UNITED STATES. WHILE THIS PRODUCT IS NOT SOLD IN THE UNITED STATES, IT IS LIKE OR SIMILAR TO A PRODUCT …
	https://www.accessdata.fda.gov/scripts/cdrh/cfdocs/cfMAUDE/Detail.CFM?MDRFOI__ID=13342230&pc=KZH	3011393376-2022-00268	2022-01-24 05:00:00	Malfunction	ROCHE DIABETES CARE, INC.	2022-01-25 05:00:00	KZH	ACCU-CHEK ® LINKASSIST	Misfire	No Clinical Signs, Symptoms or Conditions			1	Event Description: IT WAS REPORTED THAT THE INSERTION DEVICE EJECTED THE INFUSION SET UNINTENTIONALLY. Manufacturer Narrative: THE EVENT OCCURRED OUTSIDE OF THE UNITED STATES. WHILE THIS PRODUCT IS NOT SOLD IN THE UNITED STATES, IT IS LIKE OR SIMILAR TO A PRODUCT MARKETED IN THE UNITED STATES.
	https://www.accessdata.fda.gov/scripts/cdrh/cfdocs/cfMAUDE/Detail.CFM?MDRFOI__ID=13314537&pc=KZH	3011393376-2022-00237	2022-01-13 05:00:00	Malfunction	ROCHE DIABETES CARE, INC.	2022-01-21 05:00:00	KZH	ACCU-CHEK ® LINKASSIST	Misfire	No Clinical Signs, Symptoms or Conditions			1	Event Description: IT WAS REPORTED THAT THE INSERTION DEVICE EJECTED THE INFUSION SET UNINTENTIONALLY. Manufacturer Narrative: THE EVENT OCCURRED OUTSIDE OF THE UNITED STATES. WHILE THIS PRODUCT IS NOT SOLD IN THE UNITED STATES, IT IS LIKE OR SIMILAR TO A PRODUCT MARKETED IN THE UNITED STATES.
	https://www.accessdata.fda.gov/scripts/cdrh/cfdocs/cfMAUDE/Detail.CFM?MDRFOI__ID=13042681&pc=KZH	13042681	2021-05-21 04:00:00	Malfunction	AMGEN INC.	2021-12-20 05:00:00	KZH	ONPRO KIT	Disconnection; Fluid/Blood Leak; Activation, Positioning or Separation Problem	Insufficient Information			1	Event Description: WE ARE REPORTING 8 EVENTS THAT HAPPENED IN THE 5 MONTHS PERIOD, WHERE THE NEULASTA ON-PRO (PEGFILGRASTIM) DEVICE EITHER FAILED TO DEPLOY, FELL OFF, AND/OR LEAKED. EACH DEVICE WAS REPORTED TO AND SENT BACK TO THE COMPANY. EACH DEVICE WAS ASSESSED BY THE COMPANY. DEVICES WERE REPLACED BY THE MANUFACTURER. THESE EVENTS RESULTED IN DELAYED TREATMENT AND INCONVENIENCE FOR THE PATIEN…
	https://www.accessdata.fda.gov/scripts/cdrh/cfdocs/cfMAUDE/Detail.CFM?MDRFOI__ID=13048014&pc=KZH	3011393376-2021-03939	2021-12-13 05:00:00	Malfunction	ROCHE DIABETES CARE, INC.	2021-12-20 05:00:00	KZH	ACCU-CHEK ® LINKASSIST	Unintended Ejection	No Clinical Signs, Symptoms or Conditions			1	Event Description: IT WAS REPORTED THAT THE INSERTION DEVICE EJECTED THE INFUSION SET UNINTENTIONALLY. Manufacturer Narrative: THE EVENT OCCURRED OUTSIDE OF THE UNITED STATES. WHILE THIS PRODUCT IS NOT SOLD IN THE UNITED STATES, IT IS LIKE OR SIMILAR TO A PRODUCT MARKETED IN THE UNITED STATES
	https://www.accessdata.fda.gov/scripts/cdrh/cfdocs/cfMAUDE/Detail.CFM?MDRFOI__ID=13048088&pc=KZH	3011393376-2021-03943	2021-12-16 05:00:00	Malfunction	ROCHE DIABETES CARE, INC.	2021-12-20 05:00:00	KZH	ACCU-CHEK ® LINKASSIST	Unintended Ejection	Hyperglycemia			1	Event Description: IT WAS REPORTED THAT THE INSERTION DEVICE EJECTED THE INFUSION SET UNINTENTIONALLY. Manufacturer Narrative: THE EVENT OCCURRED OUTSIDE OF THE UNITED STATES. WHILE THIS PRODUCT IS NOT SOLD IN THE UNITED STATES, IT IS LIKE OR SIMILAR TO A PRODUCT MARKETED IN THE UNITED STATES.
	https://www.accessdata.fda.gov/scripts/cdrh/cfdocs/cfMAUDE/Detail.CFM?MDRFOI__ID=12974219&pc=KZH	3011393376-2021-03820	2021-12-07 05:00:00	Malfunction	ROCHE DIABETES CARE, INC.	2021-12-10 05:00:00	KZH	ACCU-CHEK ® LINKASSIST	Misfire	No Clinical Signs, Symptoms or Conditions			1	Event Description: IT WAS REPORTED THAT THE INSERTION DEVICE EJECTED THE INFUSION SET UNINTENTIONALLY. Manufacturer Narrative: THE EVENT OCCURRED OUTSIDE OF THE UNITED STATES. WHILE THIS PRODUCT IS NOT SOLD IN THE UNITED STATES, IT IS LIKE OR SIMILAR TO A PRODUCT MARKETED IN THE UNITED STATES. PRODUCT HAS BEEN DISCARDED.
	https://www.accessdata.fda.gov/scripts/cdrh/cfdocs/cfMAUDE/Detail.CFM?MDRFOI__ID=12877499&pc=KZH	3011393376-2021-03684	2021-11-23 05:00:00	Malfunction	ROCHE DIABETES CARE, INC.	2021-11-26 05:00:00	KZH	ACCU-CHEK ® LINKASSIST PLUS INSERTION DEVICE	Unintended Ejection	No Clinical Signs, Symptoms or Conditions			1	Event Description: IT WAS REPORTED THAT THE INSERTION DEVICE EJECTED THE INFUSION SET UNINTENTIONALLY. Manufacturer Narrative: THE EVENT OCCURRED OUTSIDE OF THE UNITED STATES. WHILE THIS PRODUCT IS NOT SOLD IN THE UNITED STATES, IT IS LIKE OR SIMILAR TO A PRODUCT MARKETED IN THE UNITED STATES. DEVICE NOT AVAILABLE FOR RETURN AS DISCARDED BY THE CUSTOMER.
	https://www.accessdata.fda.gov/scripts/cdrh/cfdocs/cfMAUDE/Detail.CFM?MDRFOI__ID=12869058&pc=KZH	MW5105560		Malfunction	MYLAN PHARMACEUTICALS INC.	2021-11-23 05:00:00	KZH	WHISPERJECT AUTOINJECTOR	Misfire; Defective Device	Insufficient Information			1	Event Description: (B)(6) PT REGARDING USING HER WHISPERJECT AUTOINJECTOR DEVICE. PT STATES IT HAS MISFIRED A FEW TIMES BEFORE AND NOW IT'S GETTING MUCH WORSE. PT STATES SHE ATTEMPTING TO OPEN INJECTOR AND REPAIR IT BUT NOTICED A LOT OF MEDICATION INSIDE THE AUTOINJECTOR. PT STATES AUTOINJECTOR IS NOT FUNCTIONING AT ALL AT THIS POINT AND PT IS REQUESTING A REPLACEMENT WHISPERJECT DEVICE. PT STATE…
	https://www.accessdata.fda.gov/scripts/cdrh/cfdocs/cfMAUDE/Detail.CFM?MDRFOI__ID=12843431&pc=KZH	3011393376-2021-03613	2021-11-18 05:00:00	Malfunction	ROCHE DIABETES CARE, INC.	2021-11-19 05:00:00	KZH	ACCU-CHEK ® LINKASSIST PLUS INSERTION DEVICE	Unintended Ejection	No Clinical Signs, Symptoms or Conditions			1	Event Description: IT WAS REPORTED THAT THE INSERTION DEVICE EJECTED THE INFUSION SET UNINTENTIONALLY. Manufacturer Narrative: THE EVENT OCCURRED OUTSIDE OF THE UNITED STATES. WHILE THIS PRODUCT IS NOT SOLD IN THE UNITED STATES, IT IS LIKE OR SIMILAR TO A PRODUCT MARKETED IN THE UNITED STATES.
	https://www.accessdata.fda.gov/scripts/cdrh/cfdocs/cfMAUDE/Detail.CFM?MDRFOI__ID=12845783&pc=KZH	3011393376-2021-03620	2021-11-08 05:00:00	Malfunction	ROCHE DIABETES CARE, INC.	2021-11-19 05:00:00	KZH	ACCU-CHEK ® LINKASSIST	Unintended Ejection	No Clinical Signs, Symptoms or Conditions			1	Event Description: IT WAS REPORTED THAT THE INSERTION DEVICE EJECTED THE INFUSION SET UNINTENTIONALLY. Manufacturer Narrative: THE EVENT OCCURRED OUTSIDE OF THE UNITED STATES. WHILE THIS PRODUCT IS NOT SOLD IN THE UNITED STATES, IT IS LIKE OR SIMILAR TO A PRODUCT MARKETED IN THE UNITED STATES.
	https://www.accessdata.fda.gov/scripts/cdrh/cfdocs/cfMAUDE/Detail.CFM?MDRFOI__ID=12814812&pc=KZH	MW5105327		Malfunction	MYLAN PHARMACEUTICALS INC.	2021-11-12 05:00:00	KZH	WHISPERJECT	Break	Insufficient Information			1	Event Description: SPONTANEOUS CALL FROM PATIENT CALLED IN TO SAY HER WHISPERJET DEVICE BROKE AND SHE NEEDS A NEW ONE. UNKNOWN IF PATIENT MISSED A DOSE OF MEDICATION. NO ADVERSE EVENT REPORTED. UNKNOWN IF PATIENT HAS BROKEN DEVICE ON HAND. UNKNOWN IF MD IS AWARE, NO FURTHER INFO PROVIDED. REPORTED TO (B)(6) BY PT/CAREGIVER.
	https://www.accessdata.fda.gov/scripts/cdrh/cfdocs/cfMAUDE/Detail.CFM?MDRFOI__ID=12786274&pc=KZH	12786274	2021-07-20 04:00:00	Malfunction	AMGEN INC.	2021-11-10 05:00:00	KZH	NEULASTA OBI	Defective Device	Sepsis			1	Event Description: NARRATIVE FROM STAFF: PATIENT HAD QUESTIONABLE INJECTION OF NEULASTA OBI ON CYCLE #1 OF CHEMO. PATIENT CALLED IN AND REPORTED FAILURE OF DEVICE. UNCLEAR IF IT WAS ADDRESSED BY COVERING PROVIDER. PATIENT WAS SUBSEQUENTLY ADMITTED FOR SEPSIS AND HAD SUBSEQUENT CYCLES OF CHEMOTHERAPY DOSE REDUCED. OUR TEAM WAS INFORMED OF THIS EVENT LAST WEEK.
	https://www.accessdata.fda.gov/scripts/cdrh/cfdocs/cfMAUDE/Detail.CFM?MDRFOI__ID=12744849&pc=KZH	MW5105084		Malfunction	MYLAN PHARMACEUTICALS, INC.	2021-11-02 04:00:00	KZH	WHISPERJECT AUTOINJECTOR	Defective Device; Mechanical Jam	Insufficient Information			1	Event Description: SPONTANEOUS COMMUNICATION FROM THE PATIENT WHO REPORTS THAT DUE TO A DEFECTIVE WHISPERJECT AUTOINJECTOR DEVICE, WHICH JAMMED, THE PATIENT HAD TO WASTE 2 SYRINGES OF GLATIRAMER. SHE DID NOT MISS ANY DOSES BUT IS REQUESTING A NEW WHISPERJECT DEVICE AND REPLACEMENT OF THE 2 WASTED SYRINGES. THERE WAS NO ADVERSE EVENT REPORTED. IT IS UNKNOWN IF THE DEFECTIVE PRODUCT/DEVICE IS AVAIL…
	https://www.accessdata.fda.gov/scripts/cdrh/cfdocs/cfMAUDE/Detail.CFM?MDRFOI__ID=12744849&pc=KZH	MW5105084		Malfunction	UNK	2021-11-02 04:00:00	KZH	SYRINGE	Defective Device; Mechanical Jam	Insufficient Information			1	Event Description: SPONTANEOUS COMMUNICATION FROM THE PATIENT WHO REPORTS THAT DUE TO A DEFECTIVE WHISPERJECT AUTOINJECTOR DEVICE, WHICH JAMMED, THE PATIENT HAD TO WASTE 2 SYRINGES OF GLATIRAMER. SHE DID NOT MISS ANY DOSES BUT IS REQUESTING A NEW WHISPERJECT DEVICE AND REPLACEMENT OF THE 2 WASTED SYRINGES. THERE WAS NO ADVERSE EVENT REPORTED. IT IS UNKNOWN IF THE DEFECTIVE PRODUCT/DEVICE IS AVAIL…
	https://www.accessdata.fda.gov/scripts/cdrh/cfdocs/cfMAUDE/Detail.CFM?MDRFOI__ID=12744849&pc=KZH	MW5105084		Malfunction	UNK	2021-11-02 04:00:00	KZH	SYRINGE	Defective Device; Mechanical Jam	Insufficient Information			1	Event Description: SPONTANEOUS COMMUNICATION FROM THE PATIENT WHO REPORTS THAT DUE TO A DEFECTIVE WHISPERJECT AUTOINJECTOR DEVICE, WHICH JAMMED, THE PATIENT HAD TO WASTE 2 SYRINGES OF GLATIRAMER. SHE DID NOT MISS ANY DOSES BUT IS REQUESTING A NEW WHISPERJECT DEVICE AND REPLACEMENT OF THE 2 WASTED SYRINGES. THERE WAS NO ADVERSE EVENT REPORTED. IT IS UNKNOWN IF THE DEFECTIVE PRODUCT/DEVICE IS AVAIL…
	https://www.accessdata.fda.gov/scripts/cdrh/cfdocs/cfMAUDE/Detail.CFM?MDRFOI__ID=12730647&pc=KZH	3011393376-2021-03396	2021-10-29 04:00:00	Malfunction	ROCHE DIABETES CARE, INC.	2021-11-01 04:00:00	KZH	ACCU-CHEK ® LINKASSIST	Misfire	No Clinical Signs, Symptoms or Conditions			1	Event Description: IT WAS REPORTED THAT THE INSERTION DEVICE EJECTED THE INFUSION SET UNINTENTIONALLY. Manufacturer Narrative: THE EVENT OCCURRED OUTSIDE OF THE UNITED STATES. WHILE THIS PRODUCT IS NOT SOLD IN THE UNITED STATES, IT IS LIKE OR SIMILAR TO A PRODUCT MARKETED IN THE UNITED STATES.
	https://www.accessdata.fda.gov/scripts/cdrh/cfdocs/cfMAUDE/Detail.CFM?MDRFOI__ID=12719479&pc=KZH	MW5105022		Malfunction	MYLAN PHARMACEUTICALS INC.	2021-10-28	KZH	WHISPERJECT AUTOINJECTOR	Mechanical Jam	Insufficient Information			1	Event Description: SPONTANEOUS CALL FROM PATIENT WHO REPORTED WHISPERJECT DEVICE JAMMED AND THEY WERE UNABLE TO USE IT UNKNOWN IF THIS CAUSED PATIENT TO MISS DOSE. UNKNOWN IF ANY ADVERSE EVENTS OCCURRED. UNKNOWN IF PATIENT HAD DEFECTIVE DEVICE ON HAND. NO FURTHER INFORMATION. REPORTED TO (B)(6) BY PT/CAREGIVER.
	https://www.accessdata.fda.gov/scripts/cdrh/cfdocs/cfMAUDE/Detail.CFM?MDRFOI__ID=12683370&pc=KZH	3011393376-2021-03278	2021-10-11 04:00:00	Malfunction	ROCHE DIABETES CARE, INC.	2021-10-22 04:00:00	KZH	ACCU-CHEK ® LINKASSIST	Misfire	No Clinical Signs, Symptoms or Conditions	EXEMPT		1	Event Description: IT WAS REPORTED THAT THE INSERTION DEVICE EJECTED THE INFUSION SET UNINTENTIONALLY. Manufacturer Narrative: THE EVENT OCCURRED OUTSIDE OF THE UNITED STATES. WHILE THIS PRODUCT IS NOT SOLD IN THE UNITED STATES, IT IS LIKE OR SIMILAR TO A PRODUCT MARKETED IN THE UNITED STATES.
	https://www.accessdata.fda.gov/scripts/cdrh/cfdocs/cfMAUDE/Detail.CFM?MDRFOI__ID=12674433&pc=KZH	3011393376-2021-03251	2021-10-14 04:00:00	Malfunction	ROCHE DIABETES CARE, INC.	2021-10-21 04:00:00	KZH	ACCU-CHEK ® LINKASSIST	Misfire	No Clinical Signs, Symptoms or Conditions			1	Event Description: IT WAS REPORTED THAT THE INSERTION DEVICE EJECTED THE INFUSION SET UNINTENTIONALLY. Manufacturer Narrative: THE EVENT OCCURRED OUTSIDE OF THE UNITED STATES. WHILE THIS PRODUCT IS NOT SOLD IN THE UNITED STATES, IT IS LIKE OR SIMILAR TO A PRODUCT MARKETED IN THE UNITED STATES.
	https://www.accessdata.fda.gov/scripts/cdrh/cfdocs/cfMAUDE/Detail.CFM?MDRFOI__ID=12656603&pc=KZH	3011393376-2021-03225		Malfunction	ROCHE DIABETES CARE, INC.	2021-10-19 04:00:00	KZH	ACCU-CHEK ® LINKASSIST	Misfire	No Clinical Signs, Symptoms or Conditions			1	Event Description: IT WAS REPORTED THAT THE INSERTION DEVICE EJECTED THE INFUSION SET UNINTENTIONALLY. Manufacturer Narrative: THE EVENT OCCURRED OUTSIDE OF THE UNITED STATES. WHILE THIS PRODUCT IS NOT SOLD IN THE UNITED STATES, IT IS LIKE OR SIMILAR TO A PRODUCT MARKETED IN THE UNITED STATES.
	https://www.accessdata.fda.gov/scripts/cdrh/cfdocs/cfMAUDE/Detail.CFM?MDRFOI__ID=12570564&pc=KZH	3011393376-2021-03082		Malfunction	ROCHE DIABETES CARE, INC.	2021-10-04 04:00:00	KZH	ACCU-CHEK ® LINKASSIST PLUS INSERTION DEVICE	Misfire	No Clinical Signs, Symptoms or Conditions			1	Event Description: IT WAS REPORTED THAT THE INSERTION DEVICE EJECTED THE INFUSION SET UNINTENTIONALLY. Manufacturer Narrative: THE EVENT OCCURRED OUTSIDE OF THE UNITED STATES. WHILE THIS PRODUCT IS NOT SOLD IN THE UNITED STATES, IT IS LIKE OR SIMILAR TO A PRODUCT MARKETED IN THE UNITED STATES.
	https://www.accessdata.fda.gov/scripts/cdrh/cfdocs/cfMAUDE/Detail.CFM?MDRFOI__ID=12561914&pc=KZH	MW5104321	2021-09-22	Malfunction	MYLAN PHARMACEUTICALS INC.	2021-09-30	KZH	WHISPERJECT AUTOINJECTOR	Device Slipped	Insufficient Information			1	Event Description: SPONTANEOUS CALL; PATIENT STATES SHE TRIED TO PUT NEEDLE INTO WHISPERJECT AUTOINJECTOR AND NEEDLE FELL OUT TRIED TO PUT IN AGAIN AND DEVICE IS JAMMED AND WILL NOT OPEN TO REINSERT THE NEEDLE HAPPENED ON (B)(6) 2021. UNKNOWN IF PT MISSED A DOSE; NO ADVERSE EVENT REPORTED; UNKNOWN IF AVAILABLE FOR RETURN; UNKNOWN LOT/EXPIRATION DATE. NO FURTHER INFORMATION KNOWN. WHISPERJECT USED…
	https://www.accessdata.fda.gov/scripts/cdrh/cfdocs/cfMAUDE/Detail.CFM?MDRFOI__ID=12533127&pc=KZH	3011393376-2021-02988		Malfunction	ROCHE DIABETES CARE, INC.	2021-09-27 04:00:00	KZH	ACCU-CHEK ® LINKASSIST PLUS INSERTION DEVICE	Unintended Ejection	No Clinical Signs, Symptoms or Conditions			1	Event Description: IT WAS REPORTED THAT THE INSERTION DEVICE EJECTED THE INFUSION SET UNINTENTIONALLY. Manufacturer Narrative: THE EVENT OCCURRED OUTSIDE OF THE UNITED STATES. WHILE THIS PRODUCT IS NOT SOLD IN THE UNITED STATES, IT IS LIKE OR SIMILAR TO A PRODUCT MARKETED IN THE UNITED STATES.
	https://www.accessdata.fda.gov/scripts/cdrh/cfdocs/cfMAUDE/Detail.CFM?MDRFOI__ID=12532035&pc=KZH	12532035	2021-09-17	Malfunction	AMGEN INC.	2021-09-27	KZH	NEULASTA ONPRO	Output Problem	Insufficient Information			1	Event Description: NEULASTA ON-PRO ORDERED FOR PATIENT TO RECEIVE. MEDICATION WAS REMOVED FROM PYXIS AND SAT OUT AT ROOM TEMPERATURE FOR 30 MINUTES. INSTRUCTIONS WERE FOLLOWED AS DIRECTED BY DIRECTIONS. DURING STEP 2 (THE FILL STEP), NURSING INJECTED THE MEDICATION IN THE ON-PRO DEVICE. AFTER THIS STEP, NURSING IS ALLOWED THREE MINUTES TO APPLY BEFORE CANNULA INSERTION. THE CANNULA INSERTION STAR…
	https://www.accessdata.fda.gov/scripts/cdrh/cfdocs/cfMAUDE/Detail.CFM?MDRFOI__ID=12487595&pc=KZH	MW5104042		Malfunction	MYLAN PHARMACEUTICALS INC.	2021-09-16	KZH	WHISPERJECT AUTO/INJECTOR	Failure to Deliver	Bruise/Contusion			1	Event Description: SPONTANEOUS. MEMBER REPORTS BRUISING AND MEDICATION NOT BEING "RELEASED" BY WHISPERJECT DEVICE. UNKNOWN IF PT MISSED A DOSE; UNKNOWN IF AVAILABLE FOR RETURN; UNKNOWN LOT/EXPIRATION. NO FURTHER INFORMATION KNOWN. REPORTED TO (B)(6) BY PT/CAREGIVER.
	https://www.accessdata.fda.gov/scripts/cdrh/cfdocs/cfMAUDE/Detail.CFM?MDRFOI__ID=12445545&pc=KZH	3011393376-2021-02782	2021-08-30	Malfunction	ROCHE DIABETES CARE, INC.	2021-09-09	KZH	ACCU-CHEK LINKASSIST	Unintended Ejection	No Clinical Signs, Symptoms or Conditions			1	Event Description: IT WAS REPORTED THAT THE INSERTION DEVICE EJECTED THE INFUSION SET UNINTENTIONALLY. Manufacturer Narrative: THE EVENT OCCURRED OUTSIDE OF THE UNITED STATES. WHILE THIS PRODUCT IS NOT SOLD IN THE UNITED STATES, IT IS LIKE OR SIMILAR TO A PRODUCT MARKETED IN THE UNITED STATES.
	https://www.accessdata.fda.gov/scripts/cdrh/cfdocs/cfMAUDE/Detail.CFM?MDRFOI__ID=12449294&pc=KZH	3011393376-2021-02785	2021-08-31	Malfunction	ROCHE DIABETES CARE, INC.	2021-09-09	KZH	ACCU-CHEK LINKASSIST	Unintended Ejection	No Clinical Signs, Symptoms or Conditions			1	Event Description: IT WAS REPORTED THAT THE INSERTION DEVICE EJECTED THE INFUSION SET UNINTENTIONALLY. Manufacturer Narrative: THE EVENT OCCURRED OUTSIDE OF THE UNITED STATES. WHILE THIS PRODUCT IS NOT SOLD IN THE UNITED STATES, IT IS LIKE OR SIMILAR TO A PRODUCT MARKETED IN THE UNITED STATES.
	https://www.accessdata.fda.gov/scripts/cdrh/cfdocs/cfMAUDE/Detail.CFM?MDRFOI__ID=12452545&pc=KZH	MW5103811		Malfunction	MYLAN PHARMACEUTICALS INC.	2021-09-09	KZH	WHISPERJECT AUTOINJECTOR	Defective Device	No Clinical Signs, Symptoms or Conditions			1	Event Description: SPONTANEOUSLY, PATIENT REPORTED DEFECTIVE WHISPERJECT DEVICE. UNSPECIFIED DEFECT. UNKNOWN IF PATIENT MISSED A DOSE OR EXPERIENCED AN ADVERSE EVENT, UNKNOWN IF PRODUCT AVAILABLE FOR RETURN. UNKNOVM LOT/EXP DATE. NO FURTHER INFO. REPORTED TO (B)(6) BY PT/CAREGIVER.
	https://www.accessdata.fda.gov/scripts/cdrh/cfdocs/cfMAUDE/Detail.CFM?MDRFOI__ID=12446192&pc=KZH	MW5103777		Malfunction	MYLAN PHARMACEUTICALS INC.	2021-09-08	KZH	WHISPERJECT	Defective Component	Insufficient Information			1	Event Description: REPORTER OF PRODUCT COMPLAINT: PATIENT TYPE OF DEVICE: WHISPERJECT AUTO INJECTOR. SUMMARY OF PRODUCT COMPLAINT: UPON ATTEMPTING TO INJECT TODAY, BUTTON DO NOT WORK. LOADED THE SYRINGE IN THE PEN BUT THE BUTTON IS ALREADY INDICATING "LOADED". DATE OF OCCURRENCE: UNKNOWN. WAS THE PRODUCT TAKEN/ADMINISTERED?: NO (UNK IF SIDE EFFECTS OCCURRED DUE TO MISSED DOSE. NO ADVERSE EVENT AS…
	https://www.accessdata.fda.gov/scripts/cdrh/cfdocs/cfMAUDE/Detail.CFM?MDRFOI__ID=12446205&pc=KZH	MW5103778	2021-06-07	Malfunction	MYLAN PHARMACEUTICALS INC.	2021-09-08	KZH	WHISPERJECT	Defective Device; Material Twisted/Bent	No Clinical Signs, Symptoms or Conditions			1	Event Description: SPONTANEOUS FROM (B)(6) NURSE AT MANUFACTURER MEDICAL INFORMATION CENTER, WHO REPORTED A SYRINGE MALFUNCTION THAT OCCURRED ON (B)(6) 2021, BUT THE DETAILS OF EVENT WERE NOT REPORTED. PATIENT DID MISS A DOSE AS A RESULT OF THE MALFUNCTION, BUT NO SIDE EFFECTS AS A RESULT OF THE MISSED DOSE. DEVICE IS NO LONGER STILL ON HAND FOR RETURN, BUT LOT NUMBER AND EXPIRATION DATE WERE REP…
	https://www.accessdata.fda.gov/scripts/cdrh/cfdocs/cfMAUDE/Detail.CFM?MDRFOI__ID=12383919&pc=KZH	3011393376-2021-02639	2021-08-18	Malfunction	ROCHE DIABETES CARE, INC.	2021-08-30	KZH	ACCU-CHEK LINKASSIST	Misfire	No Clinical Signs, Symptoms or Conditions			1	Event Description: IT WAS REPORTED THAT THE INSERTION DEVICE EJECTED THE INFUSION SET UNINTENTIONALLY. Manufacturer Narrative: THE EVENT OCCURRED OUTSIDE OF THE UNITED STATES. WHILE THIS PRODUCT IS NOT SOLD IN THE UNITED STATES, IT IS LIKE OR SIMILAR TO A PRODUCT MARKETED IN THE UNITED STATES.
	https://www.accessdata.fda.gov/scripts/cdrh/cfdocs/cfMAUDE/Detail.CFM?MDRFOI__ID=12353068&pc=KZH	3011393376-2021-02552	2021-08-20	Malfunction	ROCHE DIABETES CARE, INC.	2021-08-23	KZH	ACCU-CHEK LINKASSIST	Unintended Ejection	No Clinical Signs, Symptoms or Conditions			1	Event Description: IT WAS REPORTED THAT THE INSERTION DEVICE EJECTED THE INFUSION SET UNINTENTIONALLY. Manufacturer Narrative: THE EVENT OCCURRED OUTSIDE OF THE UNITED STATES. WHILE THIS PRODUCT IS NOT SOLD IN THE UNITED STATES, IT IS LIKE OR SIMILAR TO A PRODUCT MARKETED IN THE UNITED STATES.
	https://www.accessdata.fda.gov/scripts/cdrh/cfdocs/cfMAUDE/Detail.CFM?MDRFOI__ID=12358912&pc=KZH	MW5103423		Injury	TEVA NEUROSCIENCE/ OWEN MUMFORD USA INC.	2021-08-23	KZH	AUTO JECT	Dull, Blunt	Pain			1	Event Description: PATIENT REPORTED THAT THE NEEDLES ARE NOT SHARP AND IT HURTS WHEN SHE INJECTS HERSELF. SHE USED 3 SYRINGES SO FAR AND ALL OF THEM ARE PAINFUL. PATIENT REPORTS SHE ALSO RECEIVED SAMPLES FROM HER MD IN THE PAST AND THE NEEDLES WERE VERY GOOD. NO FURTHER INFORMATION PROVIDED. UNKNOWN IF PATIENT HAS AFFECTED DEVICES ON HAND FOR RETURN TO THE MANUFACTURER FOR INSPECTION. NO FURTHER …
	https://www.accessdata.fda.gov/scripts/cdrh/cfdocs/cfMAUDE/Detail.CFM?MDRFOI__ID=12358912&pc=KZH	MW5103423		Injury	TEVA NEUROSCIENCE/ OWEN MUMFORD USA INC.	2021-08-23	KZH	AUTOJECT	Dull, Blunt	Pain			1	Event Description: PATIENT REPORTED THAT THE NEEDLES ARE NOT SHARP AND IT HURTS WHEN SHE INJECTS HERSELF. SHE USED 3 SYRINGES SO FAR AND ALL OF THEM ARE PAINFUL. PATIENT REPORTS SHE ALSO RECEIVED SAMPLES FROM HER MD IN THE PAST AND THE NEEDLES WERE VERY GOOD. NO FURTHER INFORMATION PROVIDED. UNKNOWN IF PATIENT HAS AFFECTED DEVICES ON HAND FOR RETURN TO THE MANUFACTURER FOR INSPECTION. NO FURTHER …
	https://www.accessdata.fda.gov/scripts/cdrh/cfdocs/cfMAUDE/Detail.CFM?MDRFOI__ID=12358912&pc=KZH	MW5103423		Injury	TEVA NEUROSCIENCE/ OWEN MUMFORD USA INC.	2021-08-23	KZH	AUTOJECT	Dull, Blunt	Pain			1	Event Description: PATIENT REPORTED THAT THE NEEDLES ARE NOT SHARP AND IT HURTS WHEN SHE INJECTS HERSELF. SHE USED 3 SYRINGES SO FAR AND ALL OF THEM ARE PAINFUL. PATIENT REPORTS SHE ALSO RECEIVED SAMPLES FROM HER MD IN THE PAST AND THE NEEDLES WERE VERY GOOD. NO FURTHER INFORMATION PROVIDED. UNKNOWN IF PATIENT HAS AFFECTED DEVICES ON HAND FOR RETURN TO THE MANUFACTURER FOR INSPECTION. NO FURTHER …
	https://www.accessdata.fda.gov/scripts/cdrh/cfdocs/cfMAUDE/Detail.CFM?MDRFOI__ID=12358964&pc=KZH	MW5103424		Malfunction	TEVA NEUROSCIENCE INC. / OWEN MUNFORD USA INC.	2021-08-23	KZH	AUTOJECT	Defective Device	Insufficient Information			1	Event Description: SPONTANEOUS, PATIENT INFORMED REP OF DEFECTIVE AUTOJECT DEVICE AND MISSED 2 DOSES BUT PATIENT WAS ALREADY DISCONNECTED FROM THE LINE SO NO ADDITIONAL INFO. NOT REPORTED IF EXPERIENCED ANY ADVERSE EVENTS OR IF DEVICE IS AVAILABLE FOR RETURN, NO OTHER INFORMATION. REPORTED TO (B)(6) BY PT/CAREGIVER.
	https://www.accessdata.fda.gov/scripts/cdrh/cfdocs/cfMAUDE/Detail.CFM?MDRFOI__ID=12342173&pc=KZH	3011393376-2021-02533		Malfunction	ROCHE DIABETES CARE, INC.	2021-08-19	KZH	ACCU-CHEK LINKASSIST PLUS INSERTION DEVICE	Unintended Ejection	No Clinical Signs, Symptoms or Conditions			1	Event Description: IT WAS REPORTED THAT THE INSERTION DEVICE EJECTED THE INFUSION SET UNINTENTIONALLY. Manufacturer Narrative: THE EVENT OCCURRED OUTSIDE OF THE UNITED STATES. WHILE THIS PRODUCT IS NOT SOLD IN THE UNITED STATES, IT IS LIKE OR SIMILAR TO A PRODUCT MARKETED IN THE UNITED STATES. PRODUCT NO LONGER AVAILABLE FOR RETURN AS THE PATIENT HAS THROWN AWAY IT.
	https://www.accessdata.fda.gov/scripts/cdrh/cfdocs/cfMAUDE/Detail.CFM?MDRFOI__ID=12336560&pc=KZH	MW5103297		Malfunction	OWEN MUMFORD, LTD.	2021-08-17	KZH	AUTOINJECTOR	Break	Insufficient Information			1	Event Description: REPORTER OF PRODUCT COMPLAINT: PT; SUMMARY OF PRODUCT COMPLAINT: AUTOINJECTOR BROKE (NO FURTHER INFO PROVIDED); DATE OF OCCURRENCE: UNK. WAS THE PRODUCT TAKEN / ADMINISTERED? UNK; CAN MFR CALL PT FOR F/U? YES; CAN MFR ARRANGE FOR PRODUCT PICK UP? UNK, UNABLE TO REACH FOR THIS INFO, BUT PT WAS GIVEN SHARED SOLUTIONS FOR A REPLACEMENT. LOT NUMBER UNK, UNABLE TO REACH PT FOR LOT N…
	https://www.accessdata.fda.gov/scripts/cdrh/cfdocs/cfMAUDE/Detail.CFM?MDRFOI__ID=12323486&pc=KZH	3011393376-2021-02448	2021-08-12	Malfunction	ROCHE DIABETES CARE, INC.	2021-08-16	KZH	ACCU-CHEK LINKASSIST	Unintended Ejection	No Clinical Signs, Symptoms or Conditions			1	Event Description: IT WAS REPORTED THAT THE INSERTION DEVICE EJECTED THE INFUSION SET UNINTENTIONALLY. Manufacturer Narrative: THE EVENT OCCURRED OUTSIDE OF THE UNITED STATES. WHILE THIS PRODUCT IS NOT SOLD IN THE UNITED STATES, IT IS LIKE OR SIMILAR TO A PRODUCT MARKETED IN THE UNITED STATES.
	https://www.accessdata.fda.gov/scripts/cdrh/cfdocs/cfMAUDE/Detail.CFM?MDRFOI__ID=12312454&pc=KZH	3011393376-2021-02429	2021-06-02	Malfunction	ROCHE DIABETES CARE, INC.	2021-08-12	KZH	ACCU-CHEK LINKASSIST	Unintended Ejection	No Clinical Signs, Symptoms or Conditions			1	Event Description: IT WAS REPORTED THAT THE INSERTION DEVICE EJECTED THE INFUSION SET UNINTENTIONALLY. Manufacturer Narrative: THE EVENT OCCURRED OUTSIDE OF THE UNITED STATES. WHILE THIS PRODUCT IS NOT SOLD IN THE UNITED STATES, IT IS LIKE OR SIMILAR TO A PRODUCT MARKETED IN THE UNITED STATES.
	https://www.accessdata.fda.gov/scripts/cdrh/cfdocs/cfMAUDE/Detail.CFM?MDRFOI__ID=12313891&pc=KZH	3011393376-2021-02431	2021-08-03	Malfunction	ROCHE DIABETES CARE, INC.	2021-08-12	KZH	ACCU-CHEK LINKASSIST	Unintended Ejection	No Clinical Signs, Symptoms or Conditions			1	Event Description: IT WAS REPORTED THAT THE INSERTION DEVICE EJECTED THE INFUSION SET UNINTENTIONALLY. Manufacturer Narrative: THE EVENT OCCURRED OUTSIDE OF THE UNITED STATES WHILE THIS PRODUCT IS NOT SOLD IN THE UNITED STATES, IT IS LIKE OR SIMILAR TO A PRODUCT MARKETED IN THE UNITED STATES.
	https://www.accessdata.fda.gov/scripts/cdrh/cfdocs/cfMAUDE/Detail.CFM?MDRFOI__ID=12286714&pc=KZH	3011393376-2021-02361	2021-08-04	Malfunction	ROCHE DIABETES CARE, INC.	2021-08-06	KZH	ACCU-CHEK LINKASSIST PLUS INSERTION DEVICE	Unintended Ejection	No Clinical Signs, Symptoms or Conditions			1	Event Description: IT WAS REPORTED THAT THE INSERTION DEVICE EJECTED THE INFUSION SET UNINTENTIONALLY. Manufacturer Narrative: THE EVENT OCCURRED OUTSIDE OF THE UNITED STATES. WHILE THIS PRODUCT IS NOT SOLD IN THE UNITED STATES, IT IS LIKE OR SIMILAR TO A PRODUCT MARKETED IN THE UNITED STATES.
	https://www.accessdata.fda.gov/scripts/cdrh/cfdocs/cfMAUDE/Detail.CFM?MDRFOI__ID=12251040&pc=KZH	3011393376-2021-02299	2021-07-19	Malfunction	ROCHE DIABETES CARE, INC.	2021-07-30	KZH	ACCU-CHEK LINKASSIST	Misfire	No Clinical Signs, Symptoms or Conditions			1	Event Description: IT WAS REPORTED THAT THE INSERTION DEVICE EJECTED THE INFUSION SET UNINTENTIONALLY. Manufacturer Narrative: THE EVENT OCCURRED OUTSIDE OF THE UNITED STATES. WHILE THIS PRODUCT IS NOT SOLD IN THE UNITED STATES, IT IS LIKE OR SIMILAR TO A PRODUCT MARKETED IN THE UNITED STATES. PRODUCT IS NOT EXPECTED TO BE RETURNED FOR EVALUATION.
	https://www.accessdata.fda.gov/scripts/cdrh/cfdocs/cfMAUDE/Detail.CFM?MDRFOI__ID=12216157&pc=KZH	3011393376-2021-02236	2021-07-17	Malfunction	ROCHE DIABETES CARE, INC.	2021-07-23	KZH	ACCU-CHEK LINKASSIST	Misfire	No Clinical Signs, Symptoms or Conditions			1	Event Description: IT WAS REPORTED THAT THE INSERTION DEVICE EJECTED THE INFUSION SET UNINTENTIONALLY. Manufacturer Narrative: THE EVENT OCCURRED OUTSIDE OF THE UNITED STATES. WHILE THIS PRODUCT IS NOT SOLD IN THE UNITED STATES, IT IS LIKE OR SIMILAR TO A PRODUCT MARKETED IN THE UNITED STATES.
	https://www.accessdata.fda.gov/scripts/cdrh/cfdocs/cfMAUDE/Detail.CFM?MDRFOI__ID=12216260&pc=KZH	3011393376-2021-02237		Malfunction	ROCHE DIABETES CARE, INC.	2021-07-23	KZH	ACCU-CHEK LINKASSIST	Misfire	No Clinical Signs, Symptoms or Conditions			1	Event Description: IT WAS REPORTED THAT THE INSERTION DEVICE EJECTED THE INFUSION SET UNINTENTIONALLY. Manufacturer Narrative: THE EVENT OCCURRED OUTSIDE OF THE UNITED STATES. WHILE THIS PRODUCT IS NOT SOLD IN THE UNITED STATES, IT IS LIKE OR SIMILAR TO A PRODUCT MARKETED IN THE UNITED STATES.
	https://www.accessdata.fda.gov/scripts/cdrh/cfdocs/cfMAUDE/Detail.CFM?MDRFOI__ID=12173021&pc=KZH	MW5102537		Injury	SCANDINAVIAN HEALTH LTD.	2021-07-14	KZH	GLATIRAMER ACETATE PREFILLED SYRINGE 40 MG/ML	Adverse Event Without Identified Device or Use Problem	Chest Pain; Dyspnea; Tinnitus			1	Event Description: SEVERAL ATTACKS OF CHEST PAIN, SHORTNESS OF BREATH, HOT, TINNITUS; MYLAN. FDA SAFETY REPORT ID # (B)(4).
	https://www.accessdata.fda.gov/scripts/cdrh/cfdocs/cfMAUDE/Detail.CFM?MDRFOI__ID=12136316&pc=KZH	MW5102351	2021-06-29	Malfunction	AMGEN USA, INC.	2021-07-07	KZH	SURECLICK	Retraction Problem	No Clinical Signs, Symptoms or Conditions			1	Event Description: THE INJECTOR DID NOT RETRACT AFTER THE SHOT WAS GIVEN. I HAVE PHOTOS - AND DID CALL THE MANUFACTURER, BUT THE NURSE SPENT OVER HALF HOUR GOING THROUGH SAFETY PROTOCOLS, WARNINGS AND EVERYTHING LISTED ON THEIR INSTRUCTION SHEETS WHICH I DID NOT NEED AND DID NOT REALLY LISTEN TO MY CONCERN. I THOUGHT THE NEEDLE MAY HAVE RETRACTED, BUT IT DID NOT CLICK WHEN IT WAS FINISHED - AND L…
	https://www.accessdata.fda.gov/scripts/cdrh/cfdocs/cfMAUDE/Detail.CFM?MDRFOI__ID=12137442&pc=KZH	MW5102381	2021-07-06	Injury	MYLAN PHARMACEUTICALS INC.	2021-07-07	KZH	WHISPERJECT DEVICE	Therapeutic or Diagnostic Output Failure	Insufficient Information			1	Event Description: PT REPORTED DEVICE IS ALMOST 2.5 YEARS OLD AND MALFUNCTIONED SO SHE SENT IT BACK INTO MFR VIA PREPAID ENVELOPE BUT DID NOT RECEIVE REPLACEMENT. CALLED MDO AND OBTAINED NEW RX TO SEND OUT TO PT.
	https://www.accessdata.fda.gov/scripts/cdrh/cfdocs/cfMAUDE/Detail.CFM?MDRFOI__ID=12120610&pc=KZH	3011393376-2021-02026		Malfunction	ROCHE DIABETES CARE, INC.	2021-07-06	KZH	ACCU-CHEK LINKASSIST PLUS INSERTION DEVICE	Misfire	No Clinical Signs, Symptoms or Conditions			1	Event Description: IT WAS REPORTED THAT THE INSERTION DEVICE EJECTED THE INFUSION SET UNINTENTIONALLY. Manufacturer Narrative: THE EVENT OCCURRED OUTSIDE OF THE UNITED STATES. WHILE THIS PRODUCT IS NOT SOLD IN THE UNITED STATES, IT IS LIKE OR SIMILAR TO A PRODUCT MARKETED IN THE UNITED STATES.
	https://www.accessdata.fda.gov/scripts/cdrh/cfdocs/cfMAUDE/Detail.CFM?MDRFOI__ID=12092570&pc=KZH	3011393376-2021-01993	2021-06-28 04:00:00	Malfunction	ROCHE DIABETES CARE, INC.	2021-06-30 04:00:00	KZH	ACCU-CHEK ® LINKASSIST	Misfire	No Clinical Signs, Symptoms or Conditions			1	Event Description: IT WAS REPORTED THAT THE INSERTION DEVICE EJECTED THE INFUSION SET UNINTENTIONALLY. Manufacturer Narrative: THE EVENT OCCURRED OUTSIDE OF THE UNITED STATES. WHILE THIS PRODUCT IS NOT SOLD IN THE UNITED STATES, IT IS LIKE OR SIMILAR TO A PRODUCT MARKETED IN THE UNITED STATES.
	https://www.accessdata.fda.gov/scripts/cdrh/cfdocs/cfMAUDE/Detail.CFM?MDRFOI__ID=12092297&pc=KZH	3011393376-2021-01986	2021-06-17	Malfunction	ROCHE DIABETES CARE, INC.	2021-06-30	KZH	ACCU-CHEK LINKASSIST	Misfire	No Clinical Signs, Symptoms or Conditions			1	Event Description: IT WAS REPORTED THAT THE INSERTION DEVICE EJECTED THE INFUSION SET UNINTENTIONALLY. Manufacturer Narrative: THE EVENT OCCURRED OUTSIDE OF THE UNITED STATES. WHILE THIS PRODUCT IS NOT SOLD IN THE UNITED STATES, IT IS LIKE OR SIMILAR TO A PRODUCT MARKETED IN THE UNITED STATES.
	https://www.accessdata.fda.gov/scripts/cdrh/cfdocs/cfMAUDE/Detail.CFM?MDRFOI__ID=12083202&pc=KZH	3011393376-2021-01962		Malfunction	ROCHE DIABETES CARE, INC.	2021-06-29	KZH	ACCU-CHEK LINKASSIST PLUS INSERTION DEVICE	Unintended Ejection	No Clinical Signs, Symptoms or Conditions			1	Event Description: IT WAS REPORTED THAT THE INSERTION DEVICE EJECTED THE INFUSION SET UNINTENTIONALLY. Manufacturer Narrative: THE EVENT OCCURRED OUTSIDE OF THE UNITED STATES. WHILE THIS PRODUCT IS NOT SOLD IN THE UNITED STATES, IT IS LIKE OR SIMILAR TO A PRODUCT MARKETED IN THE UNITED STATES.
	https://www.accessdata.fda.gov/scripts/cdrh/cfdocs/cfMAUDE/Detail.CFM?MDRFOI__ID=11995785&pc=KZH	3011393376-2021-01809	2021-05-28	Malfunction	ROCHE DIABETES CARE, INC.	2021-06-14	KZH	ACCU-CHEK LINKASSIST	Unintended Ejection	No Clinical Signs, Symptoms or Conditions			1	Event Description: IT WAS REPORTED THAT THE INSERTION DEVICE EJECTED THE INFUSION SET UNINTENTIONALLY. Manufacturer Narrative: THE EVENT OCCURRED OUTSIDE OF THE UNITED STATES. WHILE THIS PRODUCT IS NOT SOLD IN THE UNITED STATES, IT IS LIKE OR SIMILAR TO A PRODUCT MARKETED IN THE UNITED STATES.
	https://www.accessdata.fda.gov/scripts/cdrh/cfdocs/cfMAUDE/Detail.CFM?MDRFOI__ID=11938304&pc=KZH	MW5101696	2021-05-18	Malfunction	MYLAN PHARMACEUTICALS INC.	2021-06-03	KZH	WHISPERJECT	Therapeutic or Diagnostic Output Failure	Appropriate Clinical Signs, Symptoms, Conditions Term / Code Not Available			1	Event Description: REPORTER OF PRODUCT COMPLAINT: PATIENT; SUMMARY OF PRODUCT COMPLAINT: PATIENT STATED SHE MISSED DOSE LAST NIGHT DUE TO WHISPERJECT DID NOT WORK. UNKNOWN IF PATIENT EXPERIENCED ANY SIDE EFFECTS; DATE OF OCCURRENCE: (B)(6) 2021; WAS THE PRODUCT TAKEN/ADMINISTERED?: NO; CAN MANUFACTURER CALL PATIENT FOR FOLLOW UP?: YES; CAN MANUFACTURER ARRANGE FOR PRODUCT PICK UP? YES; MD NOT AWA…
	https://www.accessdata.fda.gov/scripts/cdrh/cfdocs/cfMAUDE/Detail.CFM?MDRFOI__ID=11919057&pc=KZH	3011393376-2021-01673		Malfunction	ROCHE DIABETES CARE, INC.	2021-06-02	KZH	ACCU-CHEK LINKASSIST	Misfire	No Clinical Signs, Symptoms or Conditions			1	Event Description: IT WAS REPORTED THAT THE INSERTION DEVICE EJECTED THE INFUSION SET UNINTENTIONALLY. Manufacturer Narrative: THE EVENT OCCURRED OUTSIDE OF THE UNITED STATES. WHILE THIS PRODUCT IS NOT SOLD IN THE UNITED STATES, IT IS LIKE OR SIMILAR TO A PRODUCT MARKETED IN THE UNITED STATES.
	https://www.accessdata.fda.gov/scripts/cdrh/cfdocs/cfMAUDE/Detail.CFM?MDRFOI__ID=11914676&pc=KZH	3011393376-2021-01670		Malfunction	ROCHE DIABETES CARE, INC.	2021-06-01	KZH	ACCU-CHEK LINKASSIST	Unintended Ejection	Hyperglycemia			1	Event Description: IT WAS REPORTED THAT THE INSERTION DEVICE EJECTED THE INFUSION SET UNINTENTIONALLY. Manufacturer Narrative: THE EVENT OCCURRED OUTSIDE OF THE UNITED STATES. WHILE THIS PRODUCT IS NOT SOLD IN THE UNITED STATES, IT IS LIKE OR SIMILAR TO A PRODUCT MARKETED IN THE UNITED STATES.
	https://www.accessdata.fda.gov/scripts/cdrh/cfdocs/cfMAUDE/Detail.CFM?MDRFOI__ID=11866189&pc=KZH	3011393376-2021-01578		Malfunction	ROCHE DIABETES CARE, INC.	2021-05-21	KZH	ACCU-CHEK LINKASSIST	Unintended Ejection	No Clinical Signs, Symptoms or Conditions			1	Event Description: IT WAS REPORTED THAT THE INSERTION DEVICE EJECTED THE INFUSION SET UNINTENTIONALLY. Manufacturer Narrative: THE EVENT OCCURRED OUTSIDE OF THE UNITED STATES. WHILE THIS PRODUCT IS NOT SOLD IN THE UNITED STATES, IT IS LIKE OR SIMILAR TO A PRODUCT MARKETED IN THE UNITED STATES.
	https://www.accessdata.fda.gov/scripts/cdrh/cfdocs/cfMAUDE/Detail.CFM?MDRFOI__ID=11831498&pc=KZH	3011393376-2021-01514	2021-05-13	Malfunction	ROCHE DIABETES CARE, INC.	2021-05-17	KZH	ACCU-CHEK LINKASSIST	Unintended Ejection	No Clinical Signs, Symptoms or Conditions			1	Event Description: IT WAS REPORTED THAT THE INSERTION DEVICE EJECTED THE INFUSION SET UNINTENTIONALLY. Manufacturer Narrative: THE EVENT OCCURRED OUTSIDE OF THE UNITED STATES. WHILE THIS PRODUCT IS NOT SOLD IN THE UNITED STATES, IT IS LIKE OR SIMILAR TO A PRODUCT MARKETED IN THE UNITED STATES.
	https://www.accessdata.fda.gov/scripts/cdrh/cfdocs/cfMAUDE/Detail.CFM?MDRFOI__ID=11832925&pc=KZH	3011393376-2021-01521	2021-05-10	Malfunction	ROCHE DIABETES CARE, INC.	2021-05-17	KZH	ACCU-CHEK LINKASSIST	Misfire	No Clinical Signs, Symptoms or Conditions			1	Event Description: IT WAS REPORTED THAT THE INSERTION DEVICE EJECTED THE INFUSION SET UNINTENTIONALLY. Manufacturer Narrative: THE EVENT OCCURRED OUTSIDE OF THE UNITED STATES. WHILE THIS PRODUCT IS NOT SOLD IN THE UNITED STATES, IT IS LIKE OR SIMILAR TO A PRODUCT MARKETED IN THE UNITED STATES.
	https://www.accessdata.fda.gov/scripts/cdrh/cfdocs/cfMAUDE/Detail.CFM?MDRFOI__ID=11817286&pc=KZH	MW5101319	2021-05-10	Injury	SCANDINAVIAN HEALTH LTD.	2021-05-12	KZH	WHISPERJECT DEVICE	Physical Resistance/Sticking	No Clinical Signs, Symptoms or Conditions			1	Event Description: PT REPORTED WHISPERJECT DEVICE BUTTON WILL NOT RELEASE OR PRESS DOWN AND IS STUCK. SHE COULD NOT LOCATE LOT/EXP.
	https://www.accessdata.fda.gov/scripts/cdrh/cfdocs/cfMAUDE/Detail.CFM?MDRFOI__ID=11761592&pc=KZH	3011393376-2021-01374	2021-04-27	Malfunction	ROCHE DIABETES CARE, INC.	2021-05-03	KZH	ACCU-CHEK LINKASSIST PLUS INSERTION DEVICE	Misfire	No Clinical Signs, Symptoms or Conditions			1	Event Description: IT WAS REPORTED THAT THE INSERTION DEVICE EJECTED THE INFUSION SET UNINTENTIONALLY. Manufacturer Narrative: THE EVENT OCCURRED OUTSIDE OF THE UNITED STATES. WHILE THIS PRODUCT IS NOT SOLD IN THE UNITED STATES, IT IS LIKE OR SIMILAR TO A PRODUCT MARKETED IN THE UNITED STATES.
	https://www.accessdata.fda.gov/scripts/cdrh/cfdocs/cfMAUDE/Detail.CFM?MDRFOI__ID=11753726&pc=KZH	3011393376-2021-01366	2021-04-19	Malfunction	ROCHE DIABETES CARE, INC.	2021-04-30	KZH	ACCU-CHEK LINKASSIST	Misfire	No Clinical Signs, Symptoms or Conditions			1	Event Description: IT WAS REPORTED THAT THE INSERTION DEVICE EJECTED THE INFUSION SET UNINTENTIONALLY. Manufacturer Narrative: THE EVENT OCCURRED OUTSIDE OF THE UNITED STATES. WHILE THIS PRODUCT IS NOT SOLD IN THE UNITED STATES, IT IS LIKE OR SIMILAR TO A PRODUCT MARKETED IN THE UNITED STATES.
	https://www.accessdata.fda.gov/scripts/cdrh/cfdocs/cfMAUDE/Detail.CFM?MDRFOI__ID=11733694&pc=KZH	3011393376-2021-01338		Malfunction	ROCHE DIABETES CARE, INC.	2021-04-27	KZH	ACCU-CHEK LINKASSIST PLUS INSERTION DEVICE	Unintended Ejection	No Clinical Signs, Symptoms or Conditions			1	Event Description: IT WAS REPORTED THAT THE INSERTION DEVICE EJECTED THE INFUSION SET UNINTENTIONALLY. Manufacturer Narrative: THE EVENT OCCURRED OUTSIDE OF THE UNITED STATES. WHILE THIS PRODUCT IS NOT SOLD IN THE UNITED STATES, IT IS LIKE OR SIMILAR TO A PRODUCT MARKETED IN THE UNITED STATES.
	https://www.accessdata.fda.gov/scripts/cdrh/cfdocs/cfMAUDE/Detail.CFM?MDRFOI__ID=11714691&pc=KZH	3011393376-2021-01297	2021-04-21	Malfunction	ROCHE DIABETES CARE, INC.	2021-04-23	KZH	ACCU-CHEK LINKASSIST	Misfire	No Clinical Signs, Symptoms or Conditions			1	Event Description: IT WAS REPORTED THAT THE INSERTION DEVICE EJECTED THE INFUSION SET UNINTENTIONALLY. Manufacturer Narrative: THE EVENT OCCURRED OUTSIDE OF THE UNITED STATES. WHILE THIS PRODUCT IS NOT SOLD IN THE UNITED STATES, IT IS LIKE OR SIMILAR TO A PRODUCT MARKETED IN THE UNITED STATES.
	https://www.accessdata.fda.gov/scripts/cdrh/cfdocs/cfMAUDE/Detail.CFM?MDRFOI__ID=11669731&pc=KZH	MW5100788		Malfunction	MYLAN PHARMACEUTICALS INC.	2021-04-14	KZH	WHISPERJECT AUTOINJECTOR	Defective Device	Insufficient Information			1	Event Description: SPONTANEOUS. PATIENT REPORTED THAT HER WHISPERJECT WOULD NOT SET PROPERLY, AND SHE WAS UNABLE TO USE IT. SHE HAD TO GIVE HERSELF THE INJECTION UTILIZING THE SYRINGE. THERE IS NO DOSING INFORMATION AS THIS IS A SUPPLY. PATIENT INJECTS MEDICATION WITH SUPPLY AS FOLLOWS: UNKNOWN IF PATIENT HAS AUTOINJECTOR FOR RETURN. NO ASSOCIATED ADVERSE EVENTS REPORTED WITH DEFECTIVE DEVICE. UN…
	https://www.accessdata.fda.gov/scripts/cdrh/cfdocs/cfMAUDE/Detail.CFM?MDRFOI__ID=11669830&pc=KZH	MW5100792	2021-04-13	Malfunction	MYLAN PHARMACEUTICALS INC.	2021-04-14	KZH	WHISPERJECT DEVICE	Output Problem	Insufficient Information			1	Event Description: PT REPORTED TO PHARMACY THAT WHISPERJECT DEVICE NO LONGER WORKS AFTER 2 YEARS. HE REPORTED TO MFR FOR REPLACEMENT AND WAS CALLED BACK TODAY AND TOLD HE HAD TO OBTAIN VIA OPTUM. MISSED 4 DOSES.
	https://www.accessdata.fda.gov/scripts/cdrh/cfdocs/cfMAUDE/Detail.CFM?MDRFOI__ID=11641399&pc=KZH	3011393376-2021-01164	2021-04-01	Malfunction	ROCHE DIABETES CARE, INC.	2021-04-09	KZH	ACCU-CHEK LINKASSIST PLUS INSERTION DEVICE	Misfire	No Clinical Signs, Symptoms or Conditions			1	Event Description: IT WAS REPORTED THAT THE INSERTION DEVICE EJECTED THE INFUSION SET UNINTENTIONALLY. Manufacturer Narrative: THE EVENT OCCURRED OUTSIDE OF THE UNITED STATES. WHILE THIS PRODUCT IS NOT SOLD IN THE UNITED STATES, IT IS LIKE OR SIMILAR TO A PRODUCT MARKETED IN THE UNITED STATES.
	https://www.accessdata.fda.gov/scripts/cdrh/cfdocs/cfMAUDE/Detail.CFM?MDRFOI__ID=11648035&pc=KZH	MW5100681	2021-04-07	Injury	MYLAN PHARMACEUTICALS INC	2021-04-09	KZH	WHISPERJECT	Failure to Fire; Physical Resistance/Sticking	Insufficient Information			1	Event Description: PATIENT STATED THE WHISPERJECT WOULDN'T FIRE AND NOW THE BUTTON IS STUCK.
	https://www.accessdata.fda.gov/scripts/cdrh/cfdocs/cfMAUDE/Detail.CFM?MDRFOI__ID=11632592&pc=KZH	3011393376-2021-01142		Malfunction	ROCHE DIABETES CARE, INC.	2021-04-08	KZH	ACCU-CHEK LINKASSIST PLUS INSERTION DEVICE	Misfire	No Clinical Signs, Symptoms or Conditions			1	Event Description: IT WAS REPORTED THAT THE INSERTION DEVICE EJECTED THE INFUSION SET UNINTENTIONALLY. Manufacturer Narrative: THE EVENT OCCURRED OUTSIDE OF THE UNITED STATES. WHILE THIS PRODUCT IS NOT SOLD IN THE UNITED STATES, IT IS LIKE OR SIMILAR TO A PRODUCT MARKETED IN THE UNITED STATES.
	https://www.accessdata.fda.gov/scripts/cdrh/cfdocs/cfMAUDE/Detail.CFM?MDRFOI__ID=11588939&pc=KZH	3011393376-2021-01042		Malfunction	ROCHE DIABETES CARE, INC.	2021-03-30	KZH	ACCU-CHEK LINKASSIST	Misfire	No Clinical Signs, Symptoms or Conditions			1	Event Description: IT WAS REPORTED THAT THE INSERTION DEVICE EJECTED THE INFUSION SET UNINTENTIONALLY. Manufacturer Narrative: THE EVENT OCCURRED OUTSIDE OF THE UNITED STATES. WHILE THIS PRODUCT IS NOT SOLD IN THE UNITED STATES, IT IS LIKE OR SIMILAR TO A PRODUCT MARKETED IN THE UNITED STATES
	https://www.accessdata.fda.gov/scripts/cdrh/cfdocs/cfMAUDE/Detail.CFM?MDRFOI__ID=11573470&pc=KZH	3011393376-2021-00985	2021-03-23	Malfunction	ROCHE DIABETES CARE, INC.	2021-03-26	KZH	ACCU-CHEK LINKASSIST PLUS INSERTION DEVICE	Misfire	No Clinical Signs, Symptoms or Conditions			1	Event Description: IT WAS REPORTED THAT THE INSERTION DEVICE EJECTED THE INFUSION SET UNINTENTIONALLY AND THAT THE INSERTION DEVICE BUTTON IS LOOSE AND DOES NOT WORK. Manufacturer Narrative: THE EVENT OCCURRED OUTSIDE OF THE UNITED STATES. WHILE THIS PRODUCT IS NOT SOLD IN THE UNITED STATES, IT IS LIKE OR SIMILAR TO A PRODUCT MARKETED IN THE UNITED STATES.
	https://www.accessdata.fda.gov/scripts/cdrh/cfdocs/cfMAUDE/Detail.CFM?MDRFOI__ID=11568638&pc=KZH	3011393376-2021-00966	2021-03-17 04:00:00	Malfunction	ROCHE DIABETES CARE, INC.	2021-03-25 04:00:00	KZH	ACCU-CHEK LINKASSIST PLUS INSERTION DEVICE	Ejection Problem	No Clinical Signs, Symptoms or Conditions			1	Event Description: IT WAS REPORTED THAT THE INSERTION DEVICE EJECTED THE INFUSION SET UNINTENTIONALLY. Manufacturer Narrative: THE EVENT OCCURRED OUTSIDE OF THE UNITED STATES. WHILE THIS PRODUCT IS NOT SOLD IN THE UNITED STATES, IT IS LIKE OR SIMILAR TO A PRODUCT MARKETED IN THE UNITED STATES.
	https://www.accessdata.fda.gov/scripts/cdrh/cfdocs/cfMAUDE/Detail.CFM?MDRFOI__ID=11567950&pc=KZH	3011393376-2021-00959	2021-03-13	Malfunction	ROCHE DIABETES CARE, INC.	2021-03-25	KZH	ACCU-CHEK LINKASSIST	Ejection Problem	No Clinical Signs, Symptoms or Conditions			1	Event Description: IT WAS REPORTED THAT THE INSERTION DEVICE EJECTED THE INFUSION SET UNINTENTIONALLY. THE CUSTOMER FURTHER ALLEGED THE DEVICE IS NOT BLOCKED BUT IT IS RELEASED WITH DIFFICULTY. Manufacturer Narrative: THE EVENT OCCURRED OUTSIDE OF THE UNITED STATES. WHILE THIS PRODUCT IS NOT SOLD IN THE UNITED STATES, IT IS LIKE OR SIMILAR TO A PRODUCT MARKETED IN THE UNITED STATES.
	https://www.accessdata.fda.gov/scripts/cdrh/cfdocs/cfMAUDE/Detail.CFM?MDRFOI__ID=11504669&pc=KZH	11504669	2020-10-23	Malfunction	AMGEN INC.	2021-03-17	KZH	ONPRO KIT	Improper Flow or Infusion	Insufficient Information			1	Event Description: NEULASTA ONPRO ON-BODY INJECTOR FLASHED A RED LIGHT INSTEAD OF A GREEN LIGHT AFTER THE MEDICATION WAS COMPLETELY DELIVERED. THE RED LIGHT INDICATED THAT A POSSIBLE ERROR HAS OCCURRED.
	https://www.accessdata.fda.gov/scripts/cdrh/cfdocs/cfMAUDE/Detail.CFM?MDRFOI__ID=11515008&pc=KZH	MW5100086		Malfunction	MYLAN PHARMACEUTICALS INC.	2021-03-17	KZH	INJECTOR	Material Separation; Material Twisted/Bent	No Clinical Signs, Symptoms or Conditions			1	Event Description: PATIENT STATED, "I WAS ON COPAXONE AND HAD THEIR INJECTION KIT FOR YEARS WITHOUT ANY ISSUES. NOW, SUDDENLY, I RECEIVED THE GENERIC AND THE NEEDLES BEND AND THE INJECTOR IS AWFUL. IT'S HARD TO USE, DOESN'T STAY TOGETHER. SO I HAVEN'T BEEN ABLE TO TAKE MY MEDICATION IN OVER TWO WEEKS. NO SIDE EFFECTS REPORTED DUE TO MISSED DOSES. REPORTED FOR BOTH THE INJECTOR AND THE GLATIRAMER …
	https://www.accessdata.fda.gov/scripts/cdrh/cfdocs/cfMAUDE/Detail.CFM?MDRFOI__ID=11507122&pc=KZH	MW5100067		Malfunction	SCANDINAVIAN HEALTH LTD.	2021-03-16	KZH	WHISPERJECT AUTOINJECTOR	Connection Problem; Material Twisted/Bent; Therapeutic or Diagnostic Output Failure	Insufficient Information			1	Event Description: PT STATED, "I WAS ON COPAXONE AND HAD THEIR INJECTOR KIT FOR YEARS WITHOUT ANY ISSUES. NOW SUDDENLY I RECEIVED THE GENERIC AND THE NEEDLES BEND THE INJECTOR IS AWFUL. IT'S HARD TO USE DOESN'T STAY TOGETHER SO I HAVEN'T BEEN ABLE TO TAKE MY MEDICATION IN OVER TWO WEEKS. NO SIDE EFFECTS REPORTED DUE TO MISSED DOSES. REPORTED FOR BOTH THE INJECTOR AND THE GLATIRAMER DUE TO PT SAYI…
	https://www.accessdata.fda.gov/scripts/cdrh/cfdocs/cfMAUDE/Detail.CFM?MDRFOI__ID=11507225&pc=KZH	MW5100072	2020-11-04	Malfunction	UNK	2021-03-16	KZH	EMGALITY PRE-FILLED INJECTION PEN	Fluid/Blood Leak; Defective Device	Insufficient Information			1	Event Description: PATIENT CALLED TO REPORT A PRODUCT PROBLEM WITH HER INJECTION PEN. PATIENT STATED SHE WENT TO USE THE DEVICE, TOOK IT OUT OF THE CASE, REMOVED THE WHITE CAP AND NOTICED IT FELT WET. ONCE THE CAP WAS REMOVED THE MEDICATION STARTING SQUIRTING OUT. PATIENT STATED THE DEVICE WAS DEFECTIVE AND WAS TOLD BY HER PHARMACIST TO REPORT THE ISSUE TO THE FDA.
	https://www.accessdata.fda.gov/scripts/cdrh/cfdocs/cfMAUDE/Detail.CFM?MDRFOI__ID=11435275&pc=KZH	MW5099831		Malfunction	MYLAN PHARMACEUTICALS INC.	2021-03-05	KZH	WHISPERJECT AUTOINJECTOR	Defective Device	No Clinical Signs, Symptoms or Conditions			1	Event Description: SPONTANEOUS. INBOUND CALL FROM (B)(6), FROM MANUFACTURER. REPORTED THAT PATIENT RECEIVED DEFECTIVE DEVICE. NO ADDITIONAL INFORMATION RECEIVED. PER NOTES PATIENT IS PAST DUE FOR INJECTION, NOT REPORTED IF/HOW MANY MISSED DOSES MAY HAVE OCCURRED OR IF PATIENT EXPERIENCED ANY ADVERSE EVENTS, NEW DEVICE SHIPPED TO PATIENT, NO OTHER INFO. REPORTED TO (B)(6) BY: HEALTH PROFESSIONAL.
	https://www.accessdata.fda.gov/scripts/cdrh/cfdocs/cfMAUDE/Detail.CFM?MDRFOI__ID=11398255&pc=KZH	3011393376-2021-00688	2021-02-26	Malfunction	ROCHE DIABETES CARE, INC.	2021-03-02	KZH	ACCU-CHEK LINKASSIST PLUS INSERTION DEVICE	Misfire	No Consequences Or Impact To Patient			1	Event Description: IT WAS REPORTED THAT THE INSERTION DEVICE EJECTED THE INFUSION SET UNINTENTIONALLY. Manufacturer Narrative: THE EVENT OCCURRED OUTSIDE OF THE UNITED STATES. WHILE THIS PRODUCT IS NOT SOLD IN THE UNITED STATES, IT IS LIKE OR SIMILAR TO A PRODUCT MARKETED IN THE UNITED STATES.
	https://www.accessdata.fda.gov/scripts/cdrh/cfdocs/cfMAUDE/Detail.CFM?MDRFOI__ID=11392845&pc=KZH	3011393376-2021-00663	2021-02-17 05:00:00	Malfunction	ROCHE DIABETES CARE, INC.	2021-03-01 05:00:00	KZH	ACCU-CHEK LINKASSIST	Unintended Ejection	No Consequences Or Impact To Patient			1	Event Description: IT WAS REPORTED THAT THE INSERTION DEVICE EJECTED THE INFUSION SET UNINTENTIONALLY. Manufacturer Narrative: CORRECTION: IN SECTION D4, THE LOT NUMBER (149386) WAS REMOVED FROM THE SERIAL NUMBER FIELD AND ADDED INTO THE LOT NUMBER FIELD. THE SERIAL NUMBER (B)(6) WAS ADDED INTO THE SERIAL NUMBER FIELD. Manufacturer Narrative: THE EVENT OCCURRED OUTSIDE OF THE UNITED STATES. WHILE…
	https://www.accessdata.fda.gov/scripts/cdrh/cfdocs/cfMAUDE/Detail.CFM?MDRFOI__ID=11340892&pc=KZH	3011393376-2021-00548		Malfunction	ROCHE DIABETES CARE, INC.	2021-02-17	KZH	ACCU-CHEK LINKASSIST	Unintended Ejection	No Consequences Or Impact To Patient			1	Event Description: IT WAS REPORTED THAT THE INSERTION DEVICE EJECTED THE INFUSION SET UNINTENTIONALLY. Manufacturer Narrative: THE EVENT OCCURRED OUTSIDE OF THE UNITED STATES. WHILE THIS PRODUCT IS NOT SOLD IN THE UNITED STATES, IT IS LIKE OR SIMILAR TO A PRODUCT MARKETED IN THE UNITED STATES.
	https://www.accessdata.fda.gov/scripts/cdrh/cfdocs/cfMAUDE/Detail.CFM?MDRFOI__ID=11321350&pc=KZH	MW5099354	2021-02-01	Malfunction	MYLAN PHARMACEUTICALS INC	2021-02-11	KZH	WHISPERJECT	Mechanical Jam; No Flow	No Clinical Signs, Symptoms or Conditions			1	Event Description: PER SPONTANEOUS CALL FROM PATIENT; PATIENT STATED WHEN SHE WENT TO INJECT THE MEDICATION THE INJECTOR WOULD NOT MOVE WHEN SHE PUSHED THE PLUNGER AND PRESSED THE BUTTON (PATIENT HAS WHISPERJECT DEVICE), AND THE MED DID NOT DISPENSE. SHE TRIED AGAIN AND THE MED WOULD STILL NOT DISPENSE AND IT IS NOW JAMMED. PATIENT PROVIDED LOT NUMBER, BUT DID NOT HAVE EXPIRATION DATE. PATIENT DI…
	https://www.accessdata.fda.gov/scripts/cdrh/cfdocs/cfMAUDE/Detail.CFM?MDRFOI__ID=11306904&pc=KZH	3011393376-2021-00462	2021-02-08	Malfunction	ROCHE DIABETES CARE, INC.	2021-02-10	KZH	ACCU-CHEK LINKASSIST PLUS INSERTION DEVICE	Unintended Ejection	No Consequences Or Impact To Patient			1	Event Description: IT WAS REPORTED THAT THE INSERTION DEVICE EJECTED THE INFUSION SET UNINTENTIONALLY. Manufacturer Narrative: THE EVENT OCCURRED OUTSIDE OF THE UNITED STATES WHILE THIS PRODUCT IS NOT SOLD IN THE UNITED STATES, IT IS LIKE OR SIMILAR TO A PRODUCT MARKETED IN THE UNITED STATES.
	https://www.accessdata.fda.gov/scripts/cdrh/cfdocs/cfMAUDE/Detail.CFM?MDRFOI__ID=11307025&pc=KZH	3011393376-2021-00463		Malfunction	ROCHE DIABETES CARE, INC.	2021-02-10	KZH	ACCU-CHEK LINKASSIST PLUS INSERTION DEVICE	Unintended Ejection	No Consequences Or Impact To Patient			1	Event Description: IT WAS REPORTED THAT THE INSERTION DEVICE EJECTED THE INFUSION SET UNINTENTIONALLY. Manufacturer Narrative: THE EVENT OCCURRED OUTSIDE OF THE UNITED STATES. WHILE THIS PRODUCT IS NOT SOLD IN THE UNITED STATES, IT IS LIKE OR SIMILAR TO A PRODUCT MARKETED IN THE UNITED STATES.
	https://www.accessdata.fda.gov/scripts/cdrh/cfdocs/cfMAUDE/Detail.CFM?MDRFOI__ID=11307013&pc=KZH	MW5099300		Malfunction	MYLAN PHARMACEUTICALS INC.	2021-02-09	KZH	WHISPERJECT	Physical Resistance/Sticking	Insufficient Information			1	Event Description: REPORTER OF PRODUCT COMPLIANT PATIENT¿S SON SUMMARY OF PRODUCT COMPLAINT: WHISPERJECT AUTO INJECTOR IS NOT TAKING OFF THE SAFETY CAP FROM THE PREFILLED SYRINGE, HE IS HAVING TO USE A VICE GRIP. DATE OF OCCURRENCE: UNKNOWN. WAS THE PRODUCT TAKEN/ADMINISTERED? YES. CAN MANUFACTURER CALL PATIENT FOR FOLLOW UP? YES. CAN MANUFACTURER ARRANGE FOR PRODUCT PICK UP? YES. LOT NUMBER - CA…
	https://www.accessdata.fda.gov/scripts/cdrh/cfdocs/cfMAUDE/Detail.CFM?MDRFOI__ID=11250934&pc=KZH	3011393376-2021-00316	2021-01-20	Malfunction	ROCHE DIABETES CARE, INC.	2021-01-29	KZH	ACCU-CHEK LINKASSIST PLUS INSERTION DEVICE	Unintended Ejection	No Consequences Or Impact To Patient			1	Event Description: IT WAS REPORTED THAT THE INSERTION DEVICE EJECTED THE INFUSION SET UNINTENTIONALLY. Manufacturer Narrative: THE EVENT OCCURRED OUTSIDE OF THE UNITED STATES. WHILE THIS PRODUCT IS NOT SOLD IN THE UNITED STATES, IT IS LIKE OR SIMILAR TO A PRODUCT MARKETED IN THE UNITED STATES.
	https://www.accessdata.fda.gov/scripts/cdrh/cfdocs/cfMAUDE/Detail.CFM?MDRFOI__ID=11236244&pc=KZH	MW5099012		Injury	MYLAN PHARMACEUTICALS INC.	2021-01-26	KZH	WHISPERJECT AUTOINJECTOR	Fluid/Blood Leak; Physical Resistance/Sticking	Hypersensitivity/Allergic reaction			1	Event Description: SPONTANEOUS: PATIENT REPORTED THIS BATCH GAVE ME AN ALLERGIC REACTION AND THE NEEDLE GUN HAS CAUGHT TWICE CAUSING THE NEEDLE TO SQUIRT OUT LIQUID - NO OTHER INFORMATION PROVIDED. UNKNOWN TYPE OF ALLERGIC REACTION; UNKNOWN IF PATIENT MISSED A DOSE; NO ADVERSE EVENT REPORTED; UNKNOWN IF DEVICE AVAILABLE FOR RETURN; UNKNOWN LOT/EXPIRATION. NO FURTHER INFORMATION KNOWN. REPORTED TO…
	https://www.accessdata.fda.gov/scripts/cdrh/cfdocs/cfMAUDE/Detail.CFM?MDRFOI__ID=11208237&pc=KZH	3011393376-2021-00221	2021-01-13	Malfunction	ROCHE DIABETES CARE, INC.	2021-01-21	KZH	ACCU-CHEK LINKASSIST	Unintended Ejection	No Consequences Or Impact To Patient			1	Event Description: IT WAS REPORTED THAT THE INSERTION DEVICE EJECTED THE INFUSION SET UNINTENTIONALLY. Manufacturer Narrative: THE EVENT OCCURRED OUTSIDE OF THE UNITED STATES. WHILE THIS PRODUCT IS NOT SOLD IN THE UNITED STATES, IT IS LIKE OR SIMILAR TO A PRODUCT MARKETED IN THE UNITED STATES
	https://www.accessdata.fda.gov/scripts/cdrh/cfdocs/cfMAUDE/Detail.CFM?MDRFOI__ID=11208271&pc=KZH	3011393376-2021-00225	2021-01-16	Malfunction	ROCHE DIABETES CARE, INC.	2021-01-21	KZH	ACCU-CHEK LINKASSIST	Unintended Ejection	No Consequences Or Impact To Patient			1	Event Description: IT WAS REPORTED THAT THE INSERTION DEVICE EJECTED THE INFUSION SET UNINTENTIONALLY. Manufacturer Narrative: THE EVENT OCCURRED OUTSIDE OF THE UNITED STATES. WHILE THIS PRODUCT IS NOT SOLD IN THE UNITED STATES, IT IS LIKE OR SIMILAR TO A PRODUCT MARKETED IN THE UNITED STATES.
	https://www.accessdata.fda.gov/scripts/cdrh/cfdocs/cfMAUDE/Detail.CFM?MDRFOI__ID=11209544&pc=KZH	3011393376-2021-00231	2021-01-10	Malfunction	ROCHE DIABETES CARE, INC.	2021-01-21	KZH	ACCU-CHEK LINKASSIST	Misfire	No Consequences Or Impact To Patient			1	Event Description: IT WAS REPORTED THAT THE INSERTION DEVICE EJECTED THE INFUSION SET UNINTENTIONALLY. Manufacturer Narrative: THE EVENT OCCURRED OUTSIDE OF THE UNITED STATES. WHILE THIS PRODUCT IS NOT SOLD IN THE UNITED STATES, IT IS LIKE OR SIMILAR TO A PRODUCT MARKETED IN THE UNITED STATES.
	https://www.accessdata.fda.gov/scripts/cdrh/cfdocs/cfMAUDE/Detail.CFM?MDRFOI__ID=11203086&pc=KZH	3011393376-2021-00198	2020-12-20	Malfunction	ROCHE DIABETES CARE, INC.	2021-01-20	KZH	ACCU-CHEK LINKASSIST	Unintended Ejection	No Consequences Or Impact To Patient			1	Event Description: IT WAS REPORTED THAT THE INSERTION DEVICE EJECTED THE INFUSION SET UNINTENTIONALLY. THIS ISSUE OCCURRED TWICE. Manufacturer Narrative: THE EVENT OCCURRED OUTSIDE OF THE UNITED STATES. WHILE THIS PRODUCT IS NOT SOLD IN THE UNITED STATES, IT IS LIKE OR SIMILAR TO A PRODUCT MARKETED IN THE UNITED STATES.
	https://www.accessdata.fda.gov/scripts/cdrh/cfdocs/cfMAUDE/Detail.CFM?MDRFOI__ID=11203412&pc=KZH	3011393376-2021-00209	2021-01-13	Malfunction	ROCHE DIABETES CARE, INC.	2021-01-20	KZH	ACCU-CHEK LINKASSIST	Unintended Ejection	No Consequences Or Impact To Patient			1	Event Description: IT WAS REPORTED THAT THE INSERTION DEVICE EJECTED THE INFUSION SET UNINTENTIONALLY. Manufacturer Narrative: THE EVENT OCCURRED OUTSIDE OF THE UNITED STATES. WHILE THIS PRODUCT IS NOT SOLD IN THE UNITED STATES, IT IS LIKE OR SIMILAR TO A PRODUCT MARKETED IN THE UNITED STATES.
	https://www.accessdata.fda.gov/scripts/cdrh/cfdocs/cfMAUDE/Detail.CFM?MDRFOI__ID=11207559&pc=KZH	MW5098929		Malfunction	MYLAN PHARMACEUTICALS INC. / SCANDINAVIAN HEALTH LTD.	2021-01-20	KZH	WHISPERJECT AUTOINJECTOR	Output Problem	Insufficient Information			1	Event Description: SPONTANEOUS. PATIENT REPORTED WHEN TRYING TO ADMINISTER MEDICATION, THE AUTO INJECTOR MALFUNCTIONED. NO ADDITIONAL INFORMATION PROVIDED. NO ADVERSE EVENT REPORTED. UNKNOWN IF PATIENT MISSED DOSE. UNKNOWN IF PATIENT HAS DEFECTIVE PRODUCT ON HAND. PRODUCT LOT NUMBER AND EXPIRATION DATE UNKNOWN. REPORTED TO (B)(4) BY: PATIENT/CAREGIVER.
	https://www.accessdata.fda.gov/scripts/cdrh/cfdocs/cfMAUDE/Detail.CFM?MDRFOI__ID=11055383&pc=KZH	3011393376-2020-04597		Malfunction	ROCHE DIABETES CARE, INC.	2020-12-22	KZH	ACCU-CHEK LINKASSIST PLUS INSERTION DEVICE	Misfire	No Consequences Or Impact To Patient			1	Event Description: IT WAS REPORTED THAT THE INSERTION DEVICE EJECTED THE INFUSION SET UNINTENTIONALLY. Manufacturer Narrative: THE EVENT OCCURRED OUTSIDE OF THE UNITED STATES. WHILE THIS PRODUCT IS NOT SOLD IN THE UNITED STATES, IT IS LIKE OR SIMILAR TO A PRODUCT MARKETED IN THE UNITED STATES.
	https://www.accessdata.fda.gov/scripts/cdrh/cfdocs/cfMAUDE/Detail.CFM?MDRFOI__ID=11055636&pc=KZH	MW5098478		Malfunction	SCANDINAVIAN HEALTH LTD. / MYLAN PHARMACEUTICALS INC.	2020-12-21	KZH	WHISPERJECT AUTOIMJECTOR	Defective Component	Missed Dose			1	Event Description: PATIENT REPORTED THE PLUNGER DID NOT WORK. SHE MISSED A DOSE DUE TO MALFUNCTION. LOT NUMBER AND EXPIRATION DATE ARE UNKNOWN. UNKNOWN IF PATIENT HAS PRODUCT ON HAND. SPONTANEOUS CALL. NO ADDITIONAL INFORMATION. REPORTED TO (B)(6) BY: PATIENT/CAREGIVER.
	https://www.accessdata.fda.gov/scripts/cdrh/cfdocs/cfMAUDE/Detail.CFM?MDRFOI__ID=11009885&pc=KZH	3011393376-2020-04478	2020-12-05 05:00:00	Malfunction	ROCHE DIABETES CARE, INC.	2020-12-15 05:00:00	KZH	ACCU-CHEK LINKASSIST	Misfire	No Consequences Or Impact To Patient			1	Event Description: IT WAS REPORTED THAT THE INSERTION DEVICE EJECTED THE INFUSION SET UNINTENTIONALLY. Manufacturer Narrative: IN SECTION D, THE DEVICE SERIAL NUMBER (B)(6) WAS ADDED AND THE LOT NUMBER (10150227) WAS ADDED IN THE LOT NUMBER FIELD. Manufacturer Narrative: THE EVENT OCCURRED OUTSIDE OF THE UNITED STATES. WHILE THIS PRODUCT IS NOT SOLD IN THE UNITED STATES, IT IS LIKE OR SIMILAR TO …
	https://www.accessdata.fda.gov/scripts/cdrh/cfdocs/cfMAUDE/Detail.CFM?MDRFOI__ID=11019317&pc=KZH	MW5098405	2020-12-03	Malfunction	SCANDINAVIAN HEALTH LTD.	2020-12-15	KZH	WHISPERJECT	Activation, Positioning or Separation Problem	No Clinical Signs, Symptoms or Conditions			1	Event Description: REPORTER OF PRODUCT COMPLAINT: HUSBAND, SUMMARY OF PRODUCT COMPLAINT: ON (B)(6) 2020. WHISPERJECT MALFUNCTIONS AT TIMES. WHEN THE BUTTON IS PUSHED TO ADMINISTER THE MEDICATION, IT SPILLS OUT AND SHE CANNOT TAKE THE FULL DOSE. NO AE EXPERIENCE DUE TO THE MALFUNCTION. UNKNOWN IF PATIENT MISSED A DOSE? YES, CAN MANUFACTURER CALL PATIENT FOR FOLLOW UP? YES, CAN MANUFACTURER ARRANGE…
	https://www.accessdata.fda.gov/scripts/cdrh/cfdocs/cfMAUDE/Detail.CFM?MDRFOI__ID=10934173&pc=KZH	MW5098169		Malfunction	MYLAN PHARMACEUTICALS INC.	2020-12-01	KZH	WHISPERJECT AUTOINJECTOR	Therapeutic or Diagnostic Output Failure	Insufficient Information			1	Event Description: SPONTANEOUS CALL. PATIENT REPORTED THAT HER WHISPERJECT INJECTION DEVICE IS NOT WORKING PROPERLY. UNKNOWN IF PT MISSED A DOSE; NO ADVERSE EVENT REPORTED; UNKNOWN IF DEVICE IS AVAILABLE FOR RETURN; UNKNOWN LOT/EXPIRATION. NO FURTHER INFORMATION KNOWN. DEVICE IS USED TO INJECT GLATIRAMER 40 MG SQ THREE TIMES WEEKLY. REPORTED TO (B)(6) BY: PATIENT/CAREGIVER.
	https://www.accessdata.fda.gov/scripts/cdrh/cfdocs/cfMAUDE/Detail.CFM?MDRFOI__ID=10919811&pc=KZH	3011393376-2020-04297	2020-11-27 05:00:00	Malfunction	ROCHE DIABETES CARE, INC.	2020-11-30 05:00:00	KZH	ACCU-CHEK LINKASSIST	Unintended Ejection	No Consequences Or Impact To Patient			1	Event Description: IT WAS REPORTED THAT THE INSERTION DEVICE EJECTED THE INFUSION SET UNINTENTIONALLY. THE CANNULA FIRED INTO THE SIDE OF THE PATIENT'S STOMACH, BUT NO INJURY WAS REPORTED. Manufacturer Narrative: CORRECTION TO FIELD H5. Manufacturer Narrative: THE EVENT OCCURRED OUTSIDE OF THE UNITED STATES WHILE THIS PRODUCT IS NOT SOLD IN THE UNITED STATES, IT IS LIKE OR SIMILAR TO A PRODUCT MA…
	https://www.accessdata.fda.gov/scripts/cdrh/cfdocs/cfMAUDE/Detail.CFM?MDRFOI__ID=10902855&pc=KZH	3011393376-2020-04255	2020-10-15	Malfunction	ROCHE DIABETES CARE, INC.	2020-11-25	KZH	ACCU-CHEK LINKASSIST	Misfire	No Consequences Or Impact To Patient	K063146		1	Event Description: IT WAS REPORTED THAT THE INSERTION DEVICE EJECTED THE INFUSION SET UNINTENTIONALLY.
	https://www.accessdata.fda.gov/scripts/cdrh/cfdocs/cfMAUDE/Detail.CFM?MDRFOI__ID=10876779&pc=KZH	3011393376-2020-04192	2020-11-10	Malfunction	ROCHE DIABETES CARE, INC.	2020-11-20	KZH	ACCU-CHEK LINKASSIST	Misfire	No Consequences Or Impact To Patient			1	Event Description: IT WAS REPORTED THAT THE INSERTION DEVICE EJECTED THE INFUSION SET UNINTENTIONALLY. THIS OCCURRED WITH FIVE INFUSION SETS. Manufacturer Narrative: THE EVENT OCCURRED OUTSIDE OF THE UNITED STATES. WHILE THIS PRODUCT IS NOT SOLD IN THE UNITED STATES, IT IS LIKE OR SIMILAR TO A PRODUCT MARKETED IN THE UNITED STATES.
	https://www.accessdata.fda.gov/scripts/cdrh/cfdocs/cfMAUDE/Detail.CFM?MDRFOI__ID=10843681&pc=KZH	MW5097889	2020-11-04	Malfunction	MYLAN PHARMACEUTICALS INC.	2020-11-13	KZH	1-WHISPERJECT	Break	Insufficient Information			1	Event Description: REPORTER OF PRODUCT COMPLAINT: PATIENT. SUMMARY OF PRODUCT COMPLAINT: WHISPERJECT GLASS BROKE WHILE ADMINISTERING MEDICATION. DATE OF OCCURRENCE: (B)(6) 2020. WAS THE PRODUCT TAKEN/ADMINISTERED: NO; CAN MANUFACTURER ARRANGE FOR PRODUCT PICK UP: YES; START DATES: UNKNOWN. DISPENSED PRIOR TO ACS?: (B)(6) 2020 AND WERE? AND DRUG THERAPY CONTINOUS UNCHANGED. REPORTED TO (B)(6) BY: …
	https://www.accessdata.fda.gov/scripts/cdrh/cfdocs/cfMAUDE/Detail.CFM?MDRFOI__ID=10815689&pc=KZH	3011393376-2020-04055	2020-10-29	Malfunction	ROCHE DIABETES CARE, INC.	2020-11-10	KZH	ACCU-CHEK LINKASSIST	Unintended Ejection	No Consequences Or Impact To Patient	EXEMPT		1	Event Description: IT WAS REPORTED THAT THE INSERTION DEVICE EJECTED THE INFUSION SET UNINTENTIONALLY. Manufacturer Narrative: THE EVENT OCCURRED OUTSIDE OF THE UNITED STATES. WHILE THIS PRODUCT IS NOT SOLD IN THE UNITED STATES, IT IS LIKE OR SIMILAR TO A PRODUCT MARKETED IN THE UNITED STATES. THIS CASE, WITH PATIENT IDENTIFIER (B)(6) (SYSTEM 1), IS RELATED TO CASE WITH PATIENT IDENTIFIER (B)(6) …
	https://www.accessdata.fda.gov/scripts/cdrh/cfdocs/cfMAUDE/Detail.CFM?MDRFOI__ID=10815694&pc=KZH	3011393376-2020-04056	2020-10-29	Malfunction	ROCHE DIABETES CARE, INC.	2020-11-10	KZH	ACCU-CHEK LINKASSIST	Unintended Ejection	No Consequences Or Impact To Patient	EXEMPT		1	Event Description: IT WAS REPORTED THAT THE INSERTION DEVICE EJECTED THE INFUSION SET UNINTENTIONALLY. Manufacturer Narrative: THE EVENT OCCURRED OUTSIDE OF THE UNITED STATES. WHILE THIS PRODUCT IS NOT SOLD IN THE UNITED STATES, IT IS LIKE OR SIMILAR TO A PRODUCT MARKETED IN THE UNITED STATES. THIS CASE, WITH PATIENT IDENTIFIER (B)(6) (SYSTEM 2), IS RELATED TO CASE WITH PATIENT IDENTIFIER (B)(6) …
	https://www.accessdata.fda.gov/scripts/cdrh/cfdocs/cfMAUDE/Detail.CFM?MDRFOI__ID=10806421&pc=KZH	3011393376-2020-04034	2020-10-27	Malfunction	ROCHE DIABETES CARE, INC.	2020-11-08	KZH	ACCU-CHEK LINKASSIST	Unintended Ejection	No Consequences Or Impact To Patient	K063146		1	Event Description: IT WAS REPORTED THAT THE INSERTION DEVICE EJECTED THE INFUSION SET UNINTENTIONALLY. Manufacturer Narrative: THE EVENT OCCURRED OUTSIDE OF THE UNITED STATES. WHILE THIS PRODUCT IS NOT SOLD IN THE UNITED STATES, IT IS LIKE OR SIMILAR TO A PRODUCT MARKETED IN THE UNITED STATES.
	https://www.accessdata.fda.gov/scripts/cdrh/cfdocs/cfMAUDE/Detail.CFM?MDRFOI__ID=10799063&pc=KZH	3011393376-2020-04015		Malfunction	ROCHE DIABETES CARE, INC.	2020-11-06	KZH	ACCU-CHEK LINKASSIST	Misfire	No Consequences Or Impact To Patient			1	Event Description: IT WAS REPORTED THAT THE INSERTION DEVICE EJECTED THE INFUSION SET UNINTENTIONALLY. Manufacturer Narrative: THE EVENT OCCURRED OUTSIDE OF THE UNITED STATES. WHILE THIS PRODUCT IS NOT SOLD IN THE UNITED STATES, IT IS LIKE OR SIMILAR TO A PRODUCT MARKETED IN THE UNITED STATES.
	https://www.accessdata.fda.gov/scripts/cdrh/cfdocs/cfMAUDE/Detail.CFM?MDRFOI__ID=10790824&pc=KZH	3011393376-2020-03997		Malfunction	ROCHE DIABETES CARE, INC.	2020-11-05	KZH	ACCU-CHEK LINKASSIST PLUS INSERTION DEVICE	Unintended Ejection	No Consequences Or Impact To Patient			1	Event Description: IT WAS REPORTED THAT THE INSERTION DEVICE EJECTED THE INFUSION SET UNINTENTIONALLY. Manufacturer Narrative: THE EVENT OCCURRED OUTSIDE OF THE UNITED STATES. WHILE THIS PRODUCT IS NOT SOLD IN THE UNITED STATES, IT IS LIKE OR SIMILAR TO A PRODUCT MARKETED IN THE UNITED STATES.
	https://www.accessdata.fda.gov/scripts/cdrh/cfdocs/cfMAUDE/Detail.CFM?MDRFOI__ID=10791631&pc=KZH	MW5097651		Malfunction	SCANDINAVIAN HEALTH LTD.	2020-11-04	KZH	WHISPERJECT AUTOINJECTOR	Key or Button Unresponsive/not Working	No Clinical Signs, Symptoms or Conditions			1	Event Description: PATIENT REPORTED THAT HER WHISPERJECT DEVICE HAS NOT BEEN FUNCTIONING PROPERLY. THE BUTTON WILL NOT WORK AND LAST NIGHT SHE HAD TO MANUALLY INJECT WITH GLATIRAMER SYRINGE, NO FURTHER INFORMATION PROVIDED. PATIENT DID NOT PROVIDE LOT AND UNKNOWN IF PATIENT IS AVAILABLE FOR RETURN. NO ADVERSE EVENT REPORTED. NO MISSED DOSE REPORTED. REPORTED TO (B)(6) BY PT/CAREGIVER.
	https://www.accessdata.fda.gov/scripts/cdrh/cfdocs/cfMAUDE/Detail.CFM?MDRFOI__ID=10778983&pc=KZH	3011393376-2020-03968	2020-10-30	Malfunction	ROCHE DIABETES CARE, INC.	2020-11-03	KZH	ACCU-CHEK LINKASSIST	Unintended Ejection	No Consequences Or Impact To Patient			1	Event Description: IT WAS REPORTED THAT THE INSERTION DEVICE EJECTED THE INFUSION SET UNINTENTIONALLY. Manufacturer Narrative: THE EVENT OCCURRED OUTSIDE OF THE UNITED STATES. WHILE THIS PRODUCT IS NOT SOLD IN THE UNITED STATES, IT IS LIKE OR SIMILAR TO A PRODUCT MARKETED IN THE UNITED STATES
	https://www.accessdata.fda.gov/scripts/cdrh/cfdocs/cfMAUDE/Detail.CFM?MDRFOI__ID=10746981&pc=KZH	3011393376-2020-03891		Malfunction	ROCHE DIABETES CARE, INC.	2020-10-28	KZH	ACCU-CHEK LINKASSIST PLUS INSERTION DEVICE	Misfire	No Consequences Or Impact To Patient			1	Event Description: IT WAS REPORTED THAT THE INSERTION DEVICE EJECTED THE INFUSION SET UNINTENTIONALLY. THIS OCCURRED WITH 2 INSERTION DEVICES. Manufacturer Narrative: THE EVENT OCCURRED OUTSIDE OF THE UNITED STATES. WHILE THIS PRODUCT IS NOT SOLD IN THE UNITED STATES, IT IS LIKE OR SIMILAR TO A PRODUCT MARKETED IN THE UNITED STATES. NO PRODUCT WILL BE RETURNED FOR EVALUATION.
	https://www.accessdata.fda.gov/scripts/cdrh/cfdocs/cfMAUDE/Detail.CFM?MDRFOI__ID=10746982&pc=KZH	3011393376-2020-03892		Malfunction	ROCHE DIABETES CARE, INC.	2020-10-28	KZH	ACCU-CHEK LINKASSIST PLUS INSERTION DEVICE	Misfire	No Consequences Or Impact To Patient			1	Event Description: IT WAS REPORTED THAT THE INSERTION DEVICE EJECTED THE INFUSION SET UNINTENTIONALLY. THIS OCCURRED WITH 2 INSERTION DEVICES. Manufacturer Narrative: THE EVENT OCCURRED OUTSIDE OF THE UNITED STATES. WHILE THIS PRODUCT IS NOT SOLD IN THE UNITED STATES, IT IS LIKE OR SIMILAR TO A PRODUCT MARKETED IN THE UNITED STATES. NO PRODUCT WILL BE RETURNED FOR EVALUATION.
	https://www.accessdata.fda.gov/scripts/cdrh/cfdocs/cfMAUDE/Detail.CFM?MDRFOI__ID=10741550&pc=KZH	3011393376-2020-03853	2020-09-30	Malfunction	ROCHE DIABETES CARE, INC.	2020-10-27	KZH	ACCU-CHEK LINKASSIST	Unintended Ejection	No Consequences Or Impact To Patient			1	Event Description: IT WAS REPORTED THAT THE INSERTION DEVICE EJECTED THE INFUSION SET UNINTENTIONALLY INTO THE PATIENT'S HAND. NO TREATMENT WAS REQUIRED. Manufacturer Narrative: THE EVENT OCCURRED OUTSIDE OF THE UNITED STATES WHILE THIS PRODUCT IS NOT SOLD IN THE UNITED STATES, IT IS LIKE OR SIMILAR TO A PRODUCT MARKETED IN THE UNITED STATES.
	https://www.accessdata.fda.gov/scripts/cdrh/cfdocs/cfMAUDE/Detail.CFM?MDRFOI__ID=10716768&pc=KZH	3011393376-2020-03804	2020-10-20	Malfunction	ROCHE DIABETES CARE, INC.	2020-10-22	KZH	ACCU-CHEK LINKASSIST PLUS INSERTION DEVICE	Misfire	No Consequences Or Impact To Patient			1	Event Description: IT WAS REPORTED THAT THE INSERTION DEVICE EJECTED THE INFUSION SET UNINTENTIONALLY. Manufacturer Narrative: THE EVENT OCCURRED OUTSIDE OF THE UNITED STATES. WHILE THIS PRODUCT IS NOT SOLD IN THE UNITED STATES, IT IS LIKE OR SIMILAR TO A PRODUCT MARKETED IN THE UNITED STATES.
	https://www.accessdata.fda.gov/scripts/cdrh/cfdocs/cfMAUDE/Detail.CFM?MDRFOI__ID=10704335&pc=KZH	MW5097329	2020-10-15	Malfunction	MYLAN PHARMACEUTICALS INC.	2020-10-19	KZH	1-WHISPERJECT	Leak/Splash; Therapeutic or Diagnostic Output Failure	No Known Impact Or Consequence To Patient			1	Event Description: ON (B)(6) 2020, THE PATIENT REPORTS THAT ROUGHLY TWO WEEKS AGO SHE LOADED THE WHISPERJECT DEVICE WITH THE PRE-FILLED SYRINGE AND THE SYRINGE STARTED TO EMPTY CONTENTS.
	https://www.accessdata.fda.gov/scripts/cdrh/cfdocs/cfMAUDE/Detail.CFM?MDRFOI__ID=10663118&pc=KZH	3011393376-2020-03680		Malfunction	ROCHE DIABETES CARE, INC.	2020-10-12	KZH	ACCU-CHEK LINKASSIST PLUS INSERTION DEVICE	Unintended Ejection	No Consequences Or Impact To Patient			1	Event Description: IT WAS REPORTED THAT THE INSERTION DEVICE EJECTED THE INFUSION SET UNINTENTIONALLY. Manufacturer Narrative: THE EVENT OCCURRED OUTSIDE OF THE UNITED STATES. WHILE THIS PRODUCT IS NOT SOLD IN THE UNITED STATES, IT IS LIKE OR SIMILAR TO A PRODUCT MARKETED IN THE UNITED STATES.
	https://www.accessdata.fda.gov/scripts/cdrh/cfdocs/cfMAUDE/Detail.CFM?MDRFOI__ID=10665245&pc=KZH	3011393376-2020-03690	2020-10-03	Injury	ROCHE DIABETES CARE, INC.	2020-10-12	KZH	ACCU-CHEK LINKASSIST	Unintended Ejection	Cataract; Eye Injury			1	Event Description: IT WAS REPORTED THAT THE CUSTOMER'S MOTHER THOUGHT THE INSERTION DEVICE WAS JAMMED AND TURNED THE DEVICE UPSIDE DOWN TO LOOK AT IT. IN DOING SO, THE CANNULA WAS ACCIDENTALLY TRIGGERED AND SHOT HER IN THE EYE. THE MOTHER CONFIRMED THAT NO BUTTONS WERE PRESSED. THE MOTHER WENT DIRECTLY TO THE HOSPITAL WHERE SHE RECEIVED ORAL ANTIBIOTICS AND EYE DROPS AND WAS SENT HOME. THE NEXT M…
	https://www.accessdata.fda.gov/scripts/cdrh/cfdocs/cfMAUDE/Detail.CFM?MDRFOI__ID=10642237&pc=KZH	MW5097121	2020-10-02	Malfunction	MYLAN PHARMACEUTICALS INC.	2020-10-06	KZH	WHISPERJECT AND GLATOPA PREFILLED SYRINGE	Leak/Splash	No Known Impact Or Consequence To Patient			1	Event Description: THE GLATOPA PROFILED SYRINGE WAS DRIPPING PRIOR TO ADMINISTERING THE AUTOINJECTOR. FDA SAFETY REPORT ID # (B)(4).
	https://www.accessdata.fda.gov/scripts/cdrh/cfdocs/cfMAUDE/Detail.CFM?MDRFOI__ID=10612681&pc=KZH	3011393376-2020-03554		Malfunction	ROCHE DIABETES CARE, INC.	2020-10-01	KZH	ACCU-CHEK LINKASSIST PLUS INSERTION DEVICE	Fluid/Blood Leak	Hyperglycemia			1	Event Description: IT WAS REPORTED THAT THE CANNULA WAS NOT INSERTED PROPERLY AND THE SELF-ADHESIVE OF THE INFUSION SET WAS WET WITH INSULIN. Manufacturer Narrative: THE EVENT OCCURRED OUTSIDE OF THE UNITED STATES. WHILE THIS PRODUCT IS NOT SOLD IN THE UNITED STATES, IT IS LIKE OR SIMILAR TO A PRODUCT MARKETED IN THE UNITED STATES.
	https://www.accessdata.fda.gov/scripts/cdrh/cfdocs/cfMAUDE/Detail.CFM?MDRFOI__ID=10613084&pc=KZH	3011393376-2020-03557	2020-09-18	Malfunction	ROCHE DIABETES CARE, INC.	2020-10-01	KZH	ACCU-CHEK LINKASSIST	Misfire	No Consequences Or Impact To Patient			1	Event Description: IT WAS REPORTED THAT THE INSERTION DEVICE EJECTED THE INFUSION SET UNINTENTIONALLY. Manufacturer Narrative: THE EVENT OCCURRED OUTSIDE OF THE UNITED STATES. WHILE THIS PRODUCT IS NOT SOLD IN THE UNITED STATES, IT IS LIKE OR SIMILAR TO A PRODUCT MARKETED IN THE UNITED STATES.
	https://www.accessdata.fda.gov/scripts/cdrh/cfdocs/cfMAUDE/Detail.CFM?MDRFOI__ID=10600004&pc=KZH	3011393376-2020-03527	2020-09-28	Malfunction	ROCHE DIABETES CARE, INC.	2020-09-29	KZH	ACCU-CHEK LINKASSIST PLUS INSERTION DEVICE	Misfire	No Consequences Or Impact To Patient			1	Event Description: IT WAS REPORTED THAT THE INSERTION DEVICE EJECTED THE INFUSION SET UNINTENTIONALLY. Manufacturer Narrative: THE EVENT OCCURRED OUTSIDE OF THE UNITED STATES. WHILE THIS PRODUCT IS NOT SOLD IN THE UNITED STATES, IT IS LIKE, OR SIMILAR TO A PRODUCT MARKETED IN THE UNITED STATES.
	https://www.accessdata.fda.gov/scripts/cdrh/cfdocs/cfMAUDE/Detail.CFM?MDRFOI__ID=10566762&pc=KZH	3011393376-2020-03435	2020-09-09	Malfunction	ROCHE DIABETES CARE, INC.	2020-09-22	KZH	ACCU-CHEK LINKASSIST	Misfire	No Consequences Or Impact To Patient			1	Event Description: IT WAS REPORTED THAT THE INSERTION DEVICE EJECTED THE INFUSION SET UNINTENTIONALLY. Manufacturer Narrative: THE EVENT OCCURRED OUTSIDE OF THE UNITED STATES. WHILE THIS PRODUCT IS NOT SOLD IN THE UNITED STATES, IT IS LIKE OR SIMILAR TO A PRODUCT MARKETED IN THE UNITED STATES.
	https://www.accessdata.fda.gov/scripts/cdrh/cfdocs/cfMAUDE/Detail.CFM?MDRFOI__ID=10559706&pc=KZH	MW5096751		Malfunction	SCANDINAVIAN HEALTH LTD / MYLAN PHARMACEUTICALS INC.	2020-09-18	KZH	WHISPERJECT AUTOINJECTOR	Mechanical Problem	Missed Dose			1	Event Description: THE PATIENT RECEIVED THE FIRST WHISPERJECT DEVICE AND AFTER A MONTH OF USE, SHE STATES THAT THE PLUNGER WOULD NO LONGER DEPRESS. WE SENT HER ANOTHER DEVICE AND SHE IS STATING THAT THE SECOND WHISPERJECT DEVICE IS NOT WORKING NOW WITH THE SAME ISSUE. PROVIDED PHONE NUMBER FOR HUB TO CALL FOR REPLACEMENT AND ALSO COUNSELING INFORMATION TO MAKE SURE SHE IS USING PROPERLY. PATIENT …
	https://www.accessdata.fda.gov/scripts/cdrh/cfdocs/cfMAUDE/Detail.CFM?MDRFOI__ID=10559706&pc=KZH	MW5096751		Malfunction	SCANDINAVIAN HEALTH LTD / MYLAN PHARMACEUTICALS INC.	2020-09-18	KZH	WHISPERJECT AUTOINJECTOR	Mechanical Problem	Missed Dose			1	Event Description: THE PATIENT RECEIVED THE FIRST WHISPERJECT DEVICE AND AFTER A MONTH OF USE, SHE STATES THAT THE PLUNGER WOULD NO LONGER DEPRESS. WE SENT HER ANOTHER DEVICE AND SHE IS STATING THAT THE SECOND WHISPERJECT DEVICE IS NOT WORKING NOW WITH THE SAME ISSUE. PROVIDED PHONE NUMBER FOR HUB TO CALL FOR REPLACEMENT AND ALSO COUNSELING INFORMATION TO MAKE SURE SHE IS USING PROPERLY. PATIENT …
	https://www.accessdata.fda.gov/scripts/cdrh/cfdocs/cfMAUDE/Detail.CFM?MDRFOI__ID=10559716&pc=KZH	MW5096752		Injury	SCANDINAVIAN HEALTH LTD / MYLAN PHARMACEUTICALS INC.	2020-09-18	KZH	1-WHISPERJECT	Use of Device Problem	Scarring			1	Event Description: REPORTER OF PRODUCT COMPLAINT: PATIENT. SUMMARY OF PRODUCT COMPLAINT: THE WHISPERJECT - IT'S MESSING UP, IT SOMETIMES LEAVES SCARING ON HIS ARM DATE OF OCCURRENCE: UNKNOWN. WAS THE PRODUCT TAKEN/ADMINISTERED? ADMINISTERED. CAN MANUFACTURER CALL PATIENT FOR FOLLOW UP? YES. CAN MANUFACTURER ARRANGE FOR PRODUCT PICK UP? YES. THE LOT NUMBER IS UNKNOWN BECAUSE THE PATIENT WAS NOT AB…
	https://www.accessdata.fda.gov/scripts/cdrh/cfdocs/cfMAUDE/Detail.CFM?MDRFOI__ID=10559866&pc=KZH	MW5096763	2020-09-16	Malfunction	MYLAN PHARMACEUTICALS INC.	2020-09-18	KZH	WHISPERJECT AUTO INJECTOR	Physical Resistance/Sticking	Missed Dose			1	Event Description: SPONTANEOUS - PT ASSEMBLED GLATIRAMER SYRINGE INTO AUTOINJECTOR AND STATED WHEN SHE WENT TO INJECT MEDICATION AND PUSHED DOWN ON ORANGE/YELLOW BUTTON TO INJECT MEDICATION, THE BUTTON WAS STUCK. PT DOES NOT HAVE INFORMATION ON WHISPERJECT DEVICE. SHE STATED SHE DOES NOT NEED MEDICATION REPLACEMENT, SHE JUST NEEDS NEW WHISPERJECT DEVICE. SHE MISSED WEDNESDAY DOSE AND IS DUE FOR N…
	https://www.accessdata.fda.gov/scripts/cdrh/cfdocs/cfMAUDE/Detail.CFM?MDRFOI__ID=10548470&pc=KZH	3011393376-2020-03390	2020-09-16	Malfunction	ROCHE DIABETES CARE, INC.	2020-09-17	KZH	ACCU-CHEK LINKASSIST	Misfire	No Consequences Or Impact To Patient			1	Event Description: IT WAS REPORTED THAT THE INSERTION DEVICE EJECTED THE INFUSION SET UNINTENTIONALLY. Manufacturer Narrative: THE EVENT OCCURRED OUTSIDE OF THE UNITED STATES WHILE THIS PRODUCT IS NOT SOLD IN THE UNITED STATES, IT IS LIKE OR SIMILAR TO A PRODUCT MARKETED IN THE UNITED STATES.
	https://www.accessdata.fda.gov/scripts/cdrh/cfdocs/cfMAUDE/Detail.CFM?MDRFOI__ID=10546580&pc=KZH	MW5096714		Malfunction	SCANDINAVIAN HEALTH LTD.	2020-09-16	KZH	WHISPERJECT AUTOINJECTOR	Break	No Clinical Signs, Symptoms or Conditions			1	Event Description: SPONTANEOUS CALL - PATIENT REPORTED NO ISSUES WITH THE MEDICATION OR SYRINGE ITSELF BUT ADVISED THE WHISPERJECT DEVICE SPRING BROKE. PATIENT USES THE DEVICE TO INJECT GLATIRAMER 40 MG THREE TIMES A WEEK. NO MISSED DOSES OR ADVERSE EFFECTS FROM DEFECTIVE PRODUCT. PATIENT DOES HAVE THE DEVICE FOR MANUFACTURER RETURN. NO ADDITIONAL INFORMATION PROVIDED. REPORTED TO (B)(6) BY PT/CA…
	https://www.accessdata.fda.gov/scripts/cdrh/cfdocs/cfMAUDE/Detail.CFM?MDRFOI__ID=10534967&pc=KZH	3011393376-2020-03340		Malfunction	ROCHE DIABETES CARE, INC.	2020-09-15	KZH	ACCU-CHEK LINKASSIST	Unintended Ejection	No Consequences Or Impact To Patient			1	Event Description: IT WAS REPORTED THAT THE INSERTION DEVICE EJECTED THE INFUSION SET UNINTENTIONALLY. Manufacturer Narrative: THE EVENT OCCURRED OUTSIDE OF THE UNITED STATES. WHILE THIS PRODUCT IS NOT SOLD IN THE UNITED STATES, IT IS LIKE OR SIMILAR TO A PRODUCT MARKETED IN THE UNITED STATES.
	https://www.accessdata.fda.gov/scripts/cdrh/cfdocs/cfMAUDE/Detail.CFM?MDRFOI__ID=10535046&pc=KZH	MW5096615		Malfunction	MYLAN PHARMACEUTICALS INC.	2020-09-14	KZH	WHISPERJECT AUTOINJECTOR	Break	Missed Dose			1	Event Description: WHO GAVE YOU INFORMATION? HUSBAND; WHAT IS THE COMPLAINT ABOUT THE PRODUCT? THE INJECTOR IS BROKEN, WILL NOT DISPENSE MEDICATION; WAS THE PRODUCT TAKEN OR ADMINISTERED? NO; UNKNOWN IF PATIENT EXPERIENCED ANY SIDE EFFECTS WHAT IS THE LOT NUMBER? # 11423; CAN THE MANUFACTURER CALL THE PATIENT FOR FOLLOW UP IF NECESSARY? YES; CAN THE MANUFACTURER ARRANGE FOR PRODUCT PICK UP? YES. …
	https://www.accessdata.fda.gov/scripts/cdrh/cfdocs/cfMAUDE/Detail.CFM?MDRFOI__ID=10535052&pc=KZH	MW5096616		Malfunction	MYLAN PHARMACEUTICALS INC.	2020-09-14	KZH	1-WHISPERJECT AUTOINJECTOR	Mechanical Problem; Inaccurate Delivery	Underdose			1	Event Description: WHO GAVE YOU INFORMATION? PATIENT. WHAT IS THE COMPLAINT ABOUT THE PRODUCT? WHEN SHE PRESSES THE BLUE BUTTON THE SPRING RELEASES BUT THE SYRINGE DOES NOT EMPTY. PATIENT REPORTS THE RED BUTTON DOESN'T SHOW UP AND WHEN SHE REMOVES THE INJECTION FROM HER SKIN THE MEDICATION APPEARS TO SPRAY OUT. PATIENT REPORTS SHE TRIED 3 TIMES AND THIS HAPPENED EACH TIME. WAS THE PRODUCT TAKEN O…
	https://www.accessdata.fda.gov/scripts/cdrh/cfdocs/cfMAUDE/Detail.CFM?MDRFOI__ID=10506871&pc=KZH	3011393376-2020-03267	2020-08-10	Malfunction	ROCHE DIABETES CARE, INC.	2020-09-09	KZH	ACCU-CHEK LINKASSIST	Misfire	No Consequences Or Impact To Patient			1	Event Description: IT WAS REPORTED THAT THE INSERTION DEVICE EJECTED THE INFUSION SET UNINTENTIONALLY. Manufacturer Narrative: THE EVENT OCCURRED OUTSIDE OF THE UNITED STATES. WHILE THIS PRODUCT IS NOT SOLD IN THE UNITED STATES, IT IS LIKE OR SIMILAR TO A PRODUCT MARKETED IN THE UNITED STATES.
	https://www.accessdata.fda.gov/scripts/cdrh/cfdocs/cfMAUDE/Detail.CFM?MDRFOI__ID=10450133&pc=KZH	3011393376-2020-03046	2020-08-24	Malfunction	ROCHE DIABETES CARE, INC.	2020-08-25	KZH	ACCU-CHEK LINKASSIST	Unintended Ejection	No Consequences Or Impact To Patient			1	Event Description: IT WAS REPORTED THAT THE INSERTION DEVICE EJECTED THE INFUSION SET UNINTENTIONALLY. Manufacturer Narrative: THE EVENT OCCURRED OUTSIDE OF THE UNITED STATES. WHILE THIS PRODUCT IS NOT SOLD IN THE UNITED STATES, IT IS LIKE OR SIMILAR TO A PRODUCT MARKETED IN THE UNITED STATES.
	https://www.accessdata.fda.gov/scripts/cdrh/cfdocs/cfMAUDE/Detail.CFM?MDRFOI__ID=10454167&pc=KZH	MW5096284	2020-08-05	Malfunction	MYLAN PHARMACEUTICALS INC.	2020-08-25	KZH	WHISPERJECT AUTOINJECTOR	Defective Device	No Known Impact Or Consequence To Patient			1	Event Description: SPONTANEOUS CALL. PATIENT STATES HE NEEDS A NEW WHISPERJECT DEVICE. THE ONE HE HAD DID NOT WORK ON (B)(6) 2020. HE HAD TO MANUALLY INJECT MEDICATION. PT DID NOT MISS A DOSE; NO ADVERSE EVENTS REPORTED; UNKNOWN IF DEVICE IS AVAILABLE FOR RETURN. LOT AND EXPIRATION UNKNOWN. NO FURTHER INFORMATION KNOWN. REPORTED (B)(6) BY PT/ CAREGIVER.
	https://www.accessdata.fda.gov/scripts/cdrh/cfdocs/cfMAUDE/Detail.CFM?MDRFOI__ID=10435674&pc=KZH	3011393376-2020-02999		Malfunction	ROCHE DIABETES CARE, INC.	2020-08-21	KZH	ACCU-CHEK LINKASSIST PLUS INSERTION DEVICE	Misfire	No Consequences Or Impact To Patient			1	Event Description: IT WAS REPORTED THAT THE INSERTION DEVICE EJECTED THE INFUSION SET UNINTENTIONALLY. Manufacturer Narrative: THE EVENT OCCURRED OUTSIDE OF THE UNITED STATES. WHILE THIS PRODUCT IS NOT SOLD IN THE UNITED STATES, IT IS LIKE OR SIMILAR TO A PRODUCT MARKETED IN THE UNITED STATES.
	https://www.accessdata.fda.gov/scripts/cdrh/cfdocs/cfMAUDE/Detail.CFM?MDRFOI__ID=10442837&pc=KZH	MW5096205		Malfunction	SCANDINAVIAN HEALTH LTD.	2020-08-21	KZH	WHISPERJECT AUTOINJECTOR	Therapeutic or Diagnostic Output Failure	No Known Impact Or Consequence To Patient			1	Event Description: PATIENT REPORTED SHE HAS RECEIVED 5 WHISPERJECT DEVICES AND THEY HAVE ALL BEEN FAULTY AND WOULD NO LONGER WORK. PROVIDED HER WITH NUMBER TO MFR TO SEE IF THEY CAN ASSIST WITH DETERMINING IF THE PATIENT IS DOING SOMETHING INCORRECT. NO ADVERSE EVENT REPORTED. UNKNOWN IF PATIENT MISSED ANY DOSES. UNKNOWN LOT/EXPIRATION DATE. UNKNOWN IF DEVICE ON HAND FOR RETURN. NO FURTHER INFORM…
	https://www.accessdata.fda.gov/scripts/cdrh/cfdocs/cfMAUDE/Detail.CFM?MDRFOI__ID=10442837&pc=KZH	MW5096205		Malfunction	SCANDINAVIAN HEALTH LTD.	2020-08-21	KZH	WHISPERJECT AUTOINJECTOR	Therapeutic or Diagnostic Output Failure	No Known Impact Or Consequence To Patient			1	Event Description: PATIENT REPORTED SHE HAS RECEIVED 5 WHISPERJECT DEVICES AND THEY HAVE ALL BEEN FAULTY AND WOULD NO LONGER WORK. PROVIDED HER WITH NUMBER TO MFR TO SEE IF THEY CAN ASSIST WITH DETERMINING IF THE PATIENT IS DOING SOMETHING INCORRECT. NO ADVERSE EVENT REPORTED. UNKNOWN IF PATIENT MISSED ANY DOSES. UNKNOWN LOT/EXPIRATION DATE. UNKNOWN IF DEVICE ON HAND FOR RETURN. NO FURTHER INFORM…
	https://www.accessdata.fda.gov/scripts/cdrh/cfdocs/cfMAUDE/Detail.CFM?MDRFOI__ID=10442837&pc=KZH	MW5096205		Malfunction	SCANDINAVIAN HEALTH LTD.	2020-08-21	KZH	WHISPERJECT AUTOINJECTOR	Therapeutic or Diagnostic Output Failure	No Known Impact Or Consequence To Patient			1	Event Description: PATIENT REPORTED SHE HAS RECEIVED 5 WHISPERJECT DEVICES AND THEY HAVE ALL BEEN FAULTY AND WOULD NO LONGER WORK. PROVIDED HER WITH NUMBER TO MFR TO SEE IF THEY CAN ASSIST WITH DETERMINING IF THE PATIENT IS DOING SOMETHING INCORRECT. NO ADVERSE EVENT REPORTED. UNKNOWN IF PATIENT MISSED ANY DOSES. UNKNOWN LOT/EXPIRATION DATE. UNKNOWN IF DEVICE ON HAND FOR RETURN. NO FURTHER INFORM…
	https://www.accessdata.fda.gov/scripts/cdrh/cfdocs/cfMAUDE/Detail.CFM?MDRFOI__ID=10442837&pc=KZH	MW5096205		Malfunction	SCANDINAVIAN HEALTH LTD.	2020-08-21	KZH	WHISPERJECT AUTOINJECTOR	Therapeutic or Diagnostic Output Failure	No Known Impact Or Consequence To Patient			1	Event Description: PATIENT REPORTED SHE HAS RECEIVED 5 WHISPERJECT DEVICES AND THEY HAVE ALL BEEN FAULTY AND WOULD NO LONGER WORK. PROVIDED HER WITH NUMBER TO MFR TO SEE IF THEY CAN ASSIST WITH DETERMINING IF THE PATIENT IS DOING SOMETHING INCORRECT. NO ADVERSE EVENT REPORTED. UNKNOWN IF PATIENT MISSED ANY DOSES. UNKNOWN LOT/EXPIRATION DATE. UNKNOWN IF DEVICE ON HAND FOR RETURN. NO FURTHER INFORM…
	https://www.accessdata.fda.gov/scripts/cdrh/cfdocs/cfMAUDE/Detail.CFM?MDRFOI__ID=10442837&pc=KZH	MW5096205		Malfunction	SCANDINAVIAN HEALTH LTD.	2020-08-21	KZH	WHISPERJECT AUTOINJECTOR	Therapeutic or Diagnostic Output Failure	No Known Impact Or Consequence To Patient			1	Event Description: PATIENT REPORTED SHE HAS RECEIVED 5 WHISPERJECT DEVICES AND THEY HAVE ALL BEEN FAULTY AND WOULD NO LONGER WORK. PROVIDED HER WITH NUMBER TO MFR TO SEE IF THEY CAN ASSIST WITH DETERMINING IF THE PATIENT IS DOING SOMETHING INCORRECT. NO ADVERSE EVENT REPORTED. UNKNOWN IF PATIENT MISSED ANY DOSES. UNKNOWN LOT/EXPIRATION DATE. UNKNOWN IF DEVICE ON HAND FOR RETURN. NO FURTHER INFORM…
	https://www.accessdata.fda.gov/scripts/cdrh/cfdocs/cfMAUDE/Detail.CFM?MDRFOI__ID=10403337&pc=KZH	3011393376-2020-02923		Malfunction	ROCHE DIABETES CARE, INC.	2020-08-13	KZH	ACCU-CHEK LINKASSIST PLUS INSERTION DEVICE	Misfire	No Consequences Or Impact To Patient			1	Event Description: IT WAS REPORTED THAT THE INSERTION DEVICE EJECTED THE INFUSION SET UNINTENTIONALLY. Manufacturer Narrative: THE EVENT OCCURRED OUTSIDE OF THE UNITED STATES. WHILE THIS PRODUCT IS NOT SOLD IN THE UNITED STATES, IT IS LIKE OR SIMILAR TO A PRODUCT MARKETED IN THE UNITED STATES.
	https://www.accessdata.fda.gov/scripts/cdrh/cfdocs/cfMAUDE/Detail.CFM?MDRFOI__ID=10396394&pc=KZH	MW5096032		Malfunction	MYLAN PHARMACEUTICALS INC.	2020-08-11	KZH	WHISPERJECT	Entrapment of Device	Missed Dose			1	Event Description: PERCUTANEOUS CALL FROM PATIENT SHE REPORTED THAT HER GLATIRAMER SYRINGE IS STUCK IN THE WHISPERJECT AUTOINJECTOR AND WILL NOT COME OUT (MEDICATION COULD NOT BE INJECTED). OBTAINED EXPIRATION DATE AND LOT NUMBER. WE ARE TO CONTACT MANUFACTURER WITHIN INFORMATION AND THEY WILL REPLACE THE PATIENT'S WASTED GLATIRAMER SYRINGE. PATIENT DID MISS A DOSE. NO ADVERSE EVENTS REPORTED. UN…
	https://www.accessdata.fda.gov/scripts/cdrh/cfdocs/cfMAUDE/Detail.CFM?MDRFOI__ID=10378580&pc=KZH	3011393376-2020-02836	2020-06-28	Malfunction	ROCHE DIABETES CARE, INC.	2020-08-07	KZH	ACCU-CHEK LINKASSIST	Unintended Ejection	No Consequences Or Impact To Patient			1	Event Description: IT WAS REPORTED THAT THE INSERTION DEVICE EJECTED THE INFUSION SET UNINTENTIONALLY. Manufacturer Narrative: THE EVENT OCCURRED OUTSIDE OF THE UNITED STATES. WHILE THIS PRODUCT IS NOT SOLD IN THE UNITED STATES, IT IS LIKE OR SIMILAR TO A PRODUCT MARKETED IN THE UNITED STATES.
	https://www.accessdata.fda.gov/scripts/cdrh/cfdocs/cfMAUDE/Detail.CFM?MDRFOI__ID=10372248&pc=KZH	3011393376-2020-02815	2020-08-02	Malfunction	ROCHE DIABETES CARE, INC.	2020-08-06	KZH	ACCU-CHEK LINKASSIST PLUS INSERTION DEVICE	Misfire	No Consequences Or Impact To Patient			1	Event Description: IT WAS REPORTED THAT THE INSERTION DEVICE EJECTED THE INFUSION SET UNINTENTIONALLY. Manufacturer Narrative: THE EVENT OCCURRED OUTSIDE OF THE UNITED STATES. WHILE THIS PRODUCT IS NOT SOLD IN THE UNITED STATES, IT IS LIKE OR SIMILAR TO A PRODUCT MARKETED IN THE UNITED STATES. PRODUCT IS NOT EXPECTED TO BE RETURNED.
	https://www.accessdata.fda.gov/scripts/cdrh/cfdocs/cfMAUDE/Detail.CFM?MDRFOI__ID=10367534&pc=KZH	3011393376-2020-02804	2020-08-03	Malfunction	ROCHE DIABETES CARE, INC.	2020-08-05	KZH	ACCU-CHEK LINKASSIST	Misfire	No Consequences Or Impact To Patient			1	Event Description: IT WAS REPORTED THAT THE INSERTION DEVICE EJECTED THE INFUSION SET UNINTENTIONALLY. Manufacturer Narrative: THE EVENT OCCURRED OUTSIDE OF THE UNITED STATES. WHILE THIS PRODUCT IS NOT SOLD IN THE UNITED STATES, IT IS LIKE OR SIMILAR TO A PRODUCT MARKETED IN THE UNITED STATES.
	https://www.accessdata.fda.gov/scripts/cdrh/cfdocs/cfMAUDE/Detail.CFM?MDRFOI__ID=10361262&pc=KZH	3011393376-2020-02783	2020-08-01	Malfunction	ROCHE DIABETES CARE, INC.	2020-08-04	KZH	ACCU-CHEK LINKASSIST PLUS INSERTION DEVICE	Unintended Ejection	No Consequences Or Impact To Patient			1	Event Description: IT WAS REPORTED THAT THE INSERTION DEVICE EJECTED THE INFUSION SET UNINTENTIONALLY. Manufacturer Narrative: THE EVENT OCCURRED OUTSIDE OF THE UNITED STATES. WHILE THIS PRODUCT IS NOT SOLD IN THE UNITED STATES, IT IS LIKE OR SIMILAR TO A PRODUCT MARKETED IN THE UNITED STATES.
	https://www.accessdata.fda.gov/scripts/cdrh/cfdocs/cfMAUDE/Detail.CFM?MDRFOI__ID=10337537&pc=KZH	3011393376-2020-02679		Malfunction	ROCHE DIABETES CARE, INC.	2020-07-29	KZH	ACCU-CHEK LINKASSIST	Unintended Ejection	No Consequences Or Impact To Patient			1	Event Description: IT WAS REPORTED THAT THE INSERTION DEVICE EJECTED THE INFUSION SET UNINTENTIONALLY. Manufacturer Narrative: THE EVENT OCCURRED OUTSIDE OF THE UNITED STATES. WHILE THIS PRODUCT IS NOT SOLD IN THE UNITED STATES, IT IS LIKE OR SIMILAR TO A PRODUCT MARKETED IN THE UNITED STATES. PRODUCT NO LONGER AVAILABLE FOR RETURN.
	https://www.accessdata.fda.gov/scripts/cdrh/cfdocs/cfMAUDE/Detail.CFM?MDRFOI__ID=10337827&pc=KZH	3011393376-2020-02684	2020-07-22	Malfunction	ROCHE DIABETES CARE, INC.	2020-07-29	KZH	ACCU-CHEK LINKASSIST PLUS INSERTION DEVICE	Misfire	No Consequences Or Impact To Patient			1	Event Description: IT WAS REPORTED THAT THE INSERTION DEVICE EJECTED THE INFUSION SET UNINTENTIONALLY. Manufacturer Narrative: THE EVENT OCCURRED OUTSIDE OF THE UNITED STATES. WHILE THIS PRODUCT IS NOT SOLD IN THE UNITED STATES, IT IS LIKE OR SIMILAR TO A PRODUCT MARKETED IN THE UNITED STATES.
	https://www.accessdata.fda.gov/scripts/cdrh/cfdocs/cfMAUDE/Detail.CFM?MDRFOI__ID=10331689&pc=KZH	3011393376-2020-02676		Malfunction	ROCHE DIABETES CARE, INC.	2020-07-28	KZH	ACCU-CHEK LINKASSIST	Misfire	No Consequences Or Impact To Patient			1	Event Description: IT WAS REPORTED THAT THE INSERTION DEVICE EJECTED THE INFUSION SET UNINTENTIONALLY. Manufacturer Narrative: THE EVENT OCCURRED OUTSIDE OF THE UNITED STATES. WHILE THIS PRODUCT IS NOT SOLD IN THE UNITED STATES, IT IS LIKE OR SIMILAR TO A PRODUCT MARKETED IN THE UNITED STATES.
	https://www.accessdata.fda.gov/scripts/cdrh/cfdocs/cfMAUDE/Detail.CFM?MDRFOI__ID=10326516&pc=KZH	MW5095738	2020-07-02	Injury	TEVA PHARMACEUTICALS USA	2020-07-24	KZH	INTRODUCER, SYRINGE NEEDLE	Failure to Deliver	Missed Dose			1	Event Description: ON JULY 2ND REPORTER HAD AN ANAPHYLACTIC REACTION TO A MEDICATION AND TRIED USING HER EPINEPHRINE PEN BUT THE AUTO INJECTOR FAILED.
	https://www.accessdata.fda.gov/scripts/cdrh/cfdocs/cfMAUDE/Detail.CFM?MDRFOI__ID=10308945&pc=KZH	3011393376-2020-02621	2020-07-08	Malfunction	ROCHE DIABETES CARE, INC.	2020-07-22	KZH	ACCU-CHEK LINKASSIST	Misfire	No Consequences Or Impact To Patient			1	Event Description: IT WAS REPORTED THAT THE INSERTION DEVICE EJECTED THE INFUSION SET UNINTENTIONALLY. Manufacturer Narrative: THE EVENT OCCURRED OUTSIDE OF THE UNITED STATES. WHILE THIS PRODUCT IS NOT SOLD IN THE UNITED STATES, IT IS LIKE OR SIMILAR TO A PRODUCT MARKETED IN THE UNITED STATES
	https://www.accessdata.fda.gov/scripts/cdrh/cfdocs/cfMAUDE/Detail.CFM?MDRFOI__ID=10301910&pc=KZH	3011393376-2020-02594	2020-07-20	Malfunction	ROCHE DIABETES CARE, INC.	2020-07-21	KZH	ACCU-CHEK LINKASSIST	Unintended Ejection	No Consequences Or Impact To Patient			1	Event Description: IT WAS REPORTED THAT THE INSERTION DEVICE EJECTED THE INFUSION SET UNINTENTIONALLY. Manufacturer Narrative: THE EVENT OCCURRED OUTSIDE OF THE UNITED STATES. WHILE THIS PRODUCT IS NOT SOLD IN THE UNITED STATES, IT IS LIKE OR SIMILAR TO A PRODUCT MARKETED IN THE UNITED STATES.
	https://www.accessdata.fda.gov/scripts/cdrh/cfdocs/cfMAUDE/Detail.CFM?MDRFOI__ID=10295554&pc=KZH	MW5095609	2020-06-16	Malfunction	OWEN MUMFORD USA, INC	2020-07-17	KZH	1-AUTOJECT	Break	No Known Impact Or Consequence To Patient			1	Event Description: PT REPORTED TO PHARMACY ON (B)(6) 2020 THAT AUTOINJECTOR DEVICE WAS BREAKING WHEN INSERTING GLATOPA PFS. SHE WAS USING THE AUTOJECT DEVICE FOR COPAXONE AND NOT GLATOPAJECT.
	https://www.accessdata.fda.gov/scripts/cdrh/cfdocs/cfMAUDE/Detail.CFM?MDRFOI__ID=10271056&pc=KZH	3011393376-2020-02466	2020-07-13	Malfunction	ROCHE DIABETES CARE, INC.	2020-07-14	KZH	ACCU-CHEK LINKASSIST PLUS INSERTION DEVICE	Unintended Ejection	No Consequences Or Impact To Patient			1	Event Description: IT WAS REPORTED THAT THE INSERTION DEVICE EJECTED THE INFUSION SET UNINTENTIONALLY. Manufacturer Narrative: THE EVENT OCCURRED OUTSIDE OF THE UNITED STATES. WHILE THIS PRODUCT IS NOT SOLD IN THE UNITED STATES, IT IS LIKE OR SIMILAR TO A PRODUCT MARKETED IN THE UNITED STATES.
	https://www.accessdata.fda.gov/scripts/cdrh/cfdocs/cfMAUDE/Detail.CFM?MDRFOI__ID=10266823&pc=KZH	3011393376-2020-02453	2020-07-07	Malfunction	ROCHE DIABETES CARE, INC.	2020-07-13	KZH	ACCU-CHEK LINKASSIST PLUS INSERTION DEVICE	Unintended Ejection	No Consequences Or Impact To Patient			1	Event Description: IT WAS REPORTED THAT THE INSERTION DEVICE EJECTED THE INFUSION SET UNINTENTIONALLY. Manufacturer Narrative: THE EVENT OCCURRED OUTSIDE OF THE UNITED STATES. WHILE THIS PRODUCT IS NOT SOLD IN THE UNITED STATES, IT IS LIKE OR SIMILAR TO A PRODUCT MARKETED IN THE UNITED STATES.
	https://www.accessdata.fda.gov/scripts/cdrh/cfdocs/cfMAUDE/Detail.CFM?MDRFOI__ID=10256564&pc=KZH	3011393376-2020-02412		Malfunction	ROCHE DIABETES CARE, INC.	2020-07-10	KZH	ACCU-CHEK LINKASSIST PLUS INSERTION DEVICE	Misfire	No Consequences Or Impact To Patient			1	Event Description: IT WAS REPORTED THAT THE INSERTION DEVICE EJECTED THE INFUSION SET UNINTENTIONALLY. Manufacturer Narrative: THE EVENT OCCURRED OUTSIDE OF THE UNITED STATES. WHILE THIS PRODUCT IS NOT SOLD IN THE UNITED STATES, IT IS LIKE OR SIMILAR TO A PRODUCT MARKETED IN THE UNITED STATES.
	https://www.accessdata.fda.gov/scripts/cdrh/cfdocs/cfMAUDE/Detail.CFM?MDRFOI__ID=10257525&pc=KZH	MW5095472	2020-07-08	Malfunction	MYLAN PHARMACEUTICALS INC.	2020-07-09	KZH	WHISPERJECT	Defective Device	No Known Impact Or Consequence To Patient			1	Event Description: REPORTER OF PRODUCT COMPLAINT: PATIENT. SUMMERY OF PRODUCT COMPLAINT: AUTO INJECTOR FOR GLATIRAMER IS HARDER TO USE THAN THE ONE FOR COPAXONE. DATE OF OCCURRENCE: (B)(6) 2020. WAS THE PRODUCT TAKEN/ ADMINISTERED? UNKNOWN. CAN MANUFACTURER CALL PATIENT FOR FOLLOW UP? UNKNOWN. CAN MANUFACTURER ARRANGE FOR PRODUCT PICK UP? YES. PATIENT REACHED OUT TO MD TRYING TO SWITCH BACK TO BR…
	https://www.accessdata.fda.gov/scripts/cdrh/cfdocs/cfMAUDE/Detail.CFM?MDRFOI__ID=10238975&pc=KZH	3011393376-2020-02369	2020-06-25	Malfunction	ROCHE DIABETES CARE, INC.	2020-07-07	KZH	ACCU-CHEK LINKASSIST	Unintended Ejection	No Consequences Or Impact To Patient			1	Event Description: IT WAS REPORTED THAT THE INSERTION DEVICE EJECTED THE INFUSION SET UNINTENTIONALLY. NO INJURY WAS REPORTED. Manufacturer Narrative: THE EVENT OCCURRED OUTSIDE OF THE UNITED STATES. WHILE THIS PRODUCT IS NOT SOLD IN THE UNITED STATES, IT IS LIKE OR SIMILAR TO A PRODUCT MARKETED IN THE UNITED STATES.
	https://www.accessdata.fda.gov/scripts/cdrh/cfdocs/cfMAUDE/Detail.CFM?MDRFOI__ID=10244674&pc=KZH	MW5095400		Malfunction	MYLAN PHARMACEUTICALS INC	2020-07-07	KZH	WHISPERJECT AUTO INJECTOR	Defective Device	No Known Impact Or Consequence To Patient			1	Event Description: SPONTANEOUS INBOUND CALL FROM (B)(6) FROM GLATIRAMER ACETATE MANUFACTURER CALLING ABOUT GETTING A REPLACEMENT WHISPERJECT FOR PATIENT DUE TO MALFUNCTION. NO ADDITIONAL ADVERSE EVENTS OR SIDE EFFECTS WERE MENTIONED DUE TO PRODUCT ISSUE. LOT AND EXPIRATION DATE ARE UNKNOWN. UNKNOWN IF PATIENT STILL HAS PRODUCT ON HAND. NO FURTHER DATES, DETAILS OR INFORMATION WERE PROVIDED. REPOR…
	https://www.accessdata.fda.gov/scripts/cdrh/cfdocs/cfMAUDE/Detail.CFM?MDRFOI__ID=10233174&pc=KZH	3011393376-2020-02342		Malfunction	ROCHE DIABETES CARE, INC.	2020-07-06	KZH	ACCU-CHEK LINKASSIST PLUS INSERTION DEVICE	Unintended Ejection	No Consequences Or Impact To Patient			1	Event Description: IT WAS REPORTED THAT THE INSERTION DEVICE EJECTED THE INFUSION SET UNINTENTIONALLY. Manufacturer Narrative: THE EVENT OCCURRED OUTSIDE OF THE UNITED STATES. WHILE THIS PRODUCT IS NOT SOLD IN THE UNITED STATES, IT IS LIKE OR SIMILAR TO A PRODUCT MARKETED IN THE UNITED STATES.
	https://www.accessdata.fda.gov/scripts/cdrh/cfdocs/cfMAUDE/Detail.CFM?MDRFOI__ID=10233330&pc=KZH	3011393376-2020-02346		Malfunction	ROCHE DIABETES CARE, INC.	2020-07-06	KZH	ACCU-CHEK LINKASSIST	Unintended Ejection	No Consequences Or Impact To Patient			1	Event Description: IT WAS REPORTED THAT THE INSERTION DEVICE EJECTED THE INFUSION SET UNINTENTIONALLY. Manufacturer Narrative: THE EVENT OCCURRED OUTSIDE OF THE UNITED STATES. WHILE THIS PRODUCT IS NOT SOLD IN THE UNITED STATES, IT IS LIKE OR SIMILAR TO A PRODUCT MARKETED IN THE UNITED STATES.
	https://www.accessdata.fda.gov/scripts/cdrh/cfdocs/cfMAUDE/Detail.CFM?MDRFOI__ID=10233655&pc=KZH	3011393376-2020-02355	2020-07-03	Malfunction	ROCHE DIABETES CARE, INC.	2020-07-06	KZH	ACCU-CHEK LINKASSIST	Unintended Ejection	No Consequences Or Impact To Patient			1	Event Description: IT WAS REPORTED THAT THE INSERTION DEVICE EJECTED THE INFUSION SET UNINTENTIONALLY. Manufacturer Narrative: THE EVENT OCCURRED OUTSIDE OF THE UNITED STATES. WHILE THIS PRODUCT IS NOT SOLD IN THE UNITED STATES, IT IS LIKE OR SIMILAR TO A PRODUCT MARKETED IN THE UNITED STATES.
	https://www.accessdata.fda.gov/scripts/cdrh/cfdocs/cfMAUDE/Detail.CFM?MDRFOI__ID=10217506&pc=KZH	MW5095292		Malfunction	MYLAN PHARMACEUTICALS INC.	2020-06-30	KZH	1-WHISPERJECT	Therapeutic or Diagnostic Output Failure	No Known Impact Or Consequence To Patient			1	Event Description: PATIENT HAS BEEN USING WHISPERJECT FOR OVER 2 YEAR MARK FOR THE LAST EIGHT MONTHS AND NOW STATES THAT HE HAS BEEN EXPERIENCING ISSUES EVERY MONTH, WHERE AT LEAST TWO DOSES ARE WASTED. REPORTED TO (B)(6) BY HEALTH PROFESSIONAL.
	https://www.accessdata.fda.gov/scripts/cdrh/cfdocs/cfMAUDE/Detail.CFM?MDRFOI__ID=10208414&pc=KZH	3011393376-2020-02255	2020-06-13	Malfunction	ROCHE DIABETES CARE, INC.	2020-06-29	KZH	ACCU-CHEK LINKASSIST	Unintended Ejection	No Consequences Or Impact To Patient			1	Event Description: IT WAS REPORTED THAT THE INSERTION DEVICE EJECTED THE INFUSION SET UNINTENTIONALLY. Manufacturer Narrative: THE EVENT OCCURRED OUTSIDE OF THE UNITED STATES. WHILE THIS PRODUCT IS NOT SOLD IN THE UNITED STATES, IT IS LIKE OR SIMILAR TO A PRODUCT MARKETED IN THE UNITED STATES.
	https://www.accessdata.fda.gov/scripts/cdrh/cfdocs/cfMAUDE/Detail.CFM?MDRFOI__ID=10186496&pc=KZH	3011393376-2020-02199	2020-06-22	Malfunction	ROCHE DIABETES CARE, INC.	2020-06-23	KZH	ACCU-CHEK ® LINKASSIST	Unintended Ejection	No Consequences Or Impact To Patient			1	Event Description: IT WAS REPORTED THAT THE INSERTION DEVICE EJECTED THE INFUSION SET UNINTENTIONALLY. THIS OCCURRED ON TWO OCCASIONS. Manufacturer Narrative: THE EVENT OCCURRED OUTSIDE OF THE UNITED STATES. WHILE THIS PRODUCT IS NOT SOLD IN THE UNITED STATES, IT IS LIKE OR SIMILAR TO A PRODUCT MARKETED IN THE UNITED STATES. PRODUCT NO LONGER AVAILABLE FOR RETURN.
	https://www.accessdata.fda.gov/scripts/cdrh/cfdocs/cfMAUDE/Detail.CFM?MDRFOI__ID=10163102&pc=KZH	MW5095041	2020-06-15	Malfunction	UNK	2020-06-16	KZH	1-AUTOJECT 2	Break	No Known Impact Or Consequence To Patient			1	Event Description: PATIENT REPORTED ON (B)(6) 2020 THAT HER AUTOINJECT 2 HAS RECENTLY BEEN BREAKING HER COPAXONE SYRINGES. AE SUBMITTED. PATIENT SAID SHE HAS HAD THI AUTOINJECTOR FOR A LONG TIME (OVER A YEAR). TRANSFERRED PATIENT TO SHARED SOLUTIONS TO REQUEST A NEW AUTOINJECTOR.
	https://www.accessdata.fda.gov/scripts/cdrh/cfdocs/cfMAUDE/Detail.CFM?MDRFOI__ID=10144604&pc=KZH	3011393376-2020-02057		Malfunction	ROCHE DIABETES CARE, INC.	2020-06-11	KZH	ACCU-CHEK LINKASSIST PLUS INSERTION DEVICE	Unintended Ejection	No Consequences Or Impact To Patient			1	Event Description: IT WAS REPORTED THAT THE INSERTION DEVICE EJECTED THE INFUSION SET UNINTENTIONALLY. Manufacturer Narrative: THE EVENT OCCURRED OUTSIDE OF THE UNITED STATES. WHILE THIS PRODUCT IS NOT SOLD IN THE UNITED STATES, IT IS LIKE OR SIMILAR TO A PRODUCT MARKETED IN THE UNITED STATES.
	https://www.accessdata.fda.gov/scripts/cdrh/cfdocs/cfMAUDE/Detail.CFM?MDRFOI__ID=10128950&pc=KZH	3011393376-2020-01994	2020-05-03	Malfunction	ROCHE DIABETES CARE, INC.	2020-06-08	KZH	ACCU-CHEK LINKASSIST	Unintended Ejection	No Consequences Or Impact To Patient			1	Event Description: IT WAS REPORTED THAT THE INSERTION DEVICE EJECTED THE INFUSION SET UNINTENTIONALLY. Manufacturer Narrative: THE EVENT OCCURRED OUTSIDE OF THE UNITED STATES. WHILE THIS PRODUCT IS NOT SOLD IN THE UNITED STATES, IT IS LIKE OR SIMILAR TO A PRODUCT MARKETED IN THE UNITED STATES
	https://www.accessdata.fda.gov/scripts/cdrh/cfdocs/cfMAUDE/Detail.CFM?MDRFOI__ID=10131135&pc=KZH	3011393376-2020-02012		Malfunction	ROCHE DIABETES CARE, INC.	2020-06-08	KZH	ACCU-CHEK LINKASSIST	Unintended Ejection	No Consequences Or Impact To Patient			1	Event Description: IT WAS REPORTED THAT THE INSERTION DEVICE EJECTED THE INFUSION SET UNINTENTIONALLY. Manufacturer Narrative: THE EVENT OCCURRED OUTSIDE OF THE UNITED STATES. WHILE THIS PRODUCT IS NOT SOLD IN THE UNITED STATES, IT IS LIKE OR SIMILAR TO A PRODUCT MARKETED IN THE UNITED STATES.
	https://www.accessdata.fda.gov/scripts/cdrh/cfdocs/cfMAUDE/Detail.CFM?MDRFOI__ID=10132782&pc=KZH	MW5094891		Injury	SCANDINAVIAN HEALTH LTD.	2020-06-08	KZH	WHISPERJECT AUTOINJECTOR	Failure to Eject	Irritation			1	Event Description: SPONTANEOUS REPORT FROM PATIENT: WHEN PATIENT WENT TO INJECT MED, NOT ALL OF MED WAS INJECTED WHEN HE USED WHISPERJECT DEVICE ((B)(6) DID NOT DISPENSE THE DEVICE), HE HAD IRRITATION ON HIS SKIN AT THE INJECTION SITE THAT HE HAS NOT EXPERIENCED PRIOR AFTER DEVICE SEEMED TO FAIL. UNKNOWN IF HE STILL HAS THE DEVICE ON HAND. NO FURTHER INFORMATION AVAILABLE. DEVICE NOT PROVIDED BY …
	https://www.accessdata.fda.gov/scripts/cdrh/cfdocs/cfMAUDE/Detail.CFM?MDRFOI__ID=10132840&pc=KZH	MW5094894	2020-05-20	Malfunction	MYLAN PHARMACEUTICALS INC.	2020-06-08	KZH	WHISPERJECT AUTOINJECTOR	Mechanical Jam	No Consequences Or Impact To Patient			1	Event Description: SPONTANEOUS CALL FROM PATIENT REPORTING AN ISSUE WITH THE WHISPERJECT DEVICE, INJECTION JAMMED AND PATIENT MISSED DOSE. NO ADVERSE EVENT FROM MISSED DOSE. NO FURTHER INFORMATION. LOT NUMBER AND EXPIRATION DATE UNKNOWN. REPORTED TO (B)(6) BY PT/CAREGIVER.
	https://www.accessdata.fda.gov/scripts/cdrh/cfdocs/cfMAUDE/Detail.CFM?MDRFOI__ID=10132852&pc=KZH	MW5094895	2020-05-21	Injury	MYLAN PHARMACEUTICALS INC.	2020-06-08	KZH	WHISPERJECT	Failure to Deliver	Swelling			1	Event Description: REPORTER OF PRODUCT COMPLAINT: PT. SUMMARY OF PRODUCT COMPLAINT: PT STATES THE "WHISPERER" DID NOT START MOVING RIGHT AFTER HE INJECTED WITH IT: HE KEPT IT IN HIS ARM AND WAITED ON IT TO START GIVING THE MEDICINE. HE NOW HAS A BIG RED BLOOD BLISTER ON THE BACK OF LEFT ARM THE "SIZE OF A DIME". DATE OF OCCURRENCE: (B)(6) 2020. WAS THE PRODUCT TAKEN/ADMINISTERED? YES. CAN MANUFAC…
	https://www.accessdata.fda.gov/scripts/cdrh/cfdocs/cfMAUDE/Detail.CFM?MDRFOI__ID=10118411&pc=KZH	MW5094823		Malfunction	SCANDINAVIAN HEALTH LTD.	2020-06-03	KZH	WHISPERJECT AUTOINJECTOR	Defective Component	No Known Impact Or Consequence To Patient			1	Event Description: SPONTANEOUS CALL. PATIENT REPORTED THE WHISPERJECT DEVICE MALFUNCTIONED. NO FURTHER DETAILS WERE PROVIDED. NO ADDITIONAL ADVERSE EVENTS OR SIDE EFFECTS WERE MENTIONED DUE TO PRODUCT ISSUE PATIENT DOES NOT HAVE PRODUCT ON HAND. NO FURTHER INFORMATION WAS PROVIDED. CONSENT TO CONTACT THE PATIENT WAS NOT ASKED. ALL KNOWN INFORMATION IS CONTAINED ON THIS FORM. ANY ADDITIONAL INFORM…
	https://www.accessdata.fda.gov/scripts/cdrh/cfdocs/cfMAUDE/Detail.CFM?MDRFOI__ID=10082349&pc=KZH	3011393376-2020-01817	2020-05-13	Malfunction	ROCHE DIABETES CARE, INC.	2020-05-22	KZH	ACCU-CHEK ® LINKASSIST	Unintended Ejection	No Consequences Or Impact To Patient			1	Event Description: IT WAS REPORTED THAT THE INSERTION DEVICE DID NOT EJECT THE CANNULA. THE USER THEREFORE BANGED THE INSERTION DEVICE ON THE TABLE CAUSING THE CANNULA TO SHOOT FROM THE DEVICE. NO ADVERSE EVENT REPORTED. Manufacturer Narrative: THE EVENT OCCURRED OUTSIDE OF THE UNITED STATES. WHILE THIS PRODUCT IS NOT SOLD IN THE UNITED STATES, IT IS LIKE OR SIMILAR TO A PRODUCT MARKETED IN THE U…
	https://www.accessdata.fda.gov/scripts/cdrh/cfdocs/cfMAUDE/Detail.CFM?MDRFOI__ID=10075044&pc=KZH	3011393376-2020-01800	2020-03-01	Malfunction	ROCHE DIABETES CARE, INC.	2020-05-20	KZH	ACCU-CHEK LINKASSIST	Unintended Ejection	No Known Impact Or Consequence To Patient			1	Event Description: IT WAS REPORTED THAT THE INSERTION DEVICE EJECTED THE INFUSION SET UNINTENTIONALLY. Manufacturer Narrative: THE EVENT OCCURRED OUTSIDE OF THE UNITED STATES. WHILE THIS PRODUCT IS NOT SOLD IN THE UNITED STATES, IT IS LIKE OR SIMILAR TO A PRODUCT MARKETED IN THE UNITED STATES.
	https://www.accessdata.fda.gov/scripts/cdrh/cfdocs/cfMAUDE/Detail.CFM?MDRFOI__ID=10071284&pc=KZH	3011393376-2020-01772	2020-04-27	Malfunction	ROCHE DIABETES CARE, INC.	2020-05-19	KZH	ACCU-CHEK LINKASSIST PLUS INSERTION DEVICE	Unintended Ejection	No Known Impact Or Consequence To Patient			1	Event Description: IT WAS REPORTED THAT THE INSERTION DEVICE EJECTED THE INFUSION SET UNINTENTIONALLY. Manufacturer Narrative: THE EVENT OCCURRED OUTSIDE OF THE UNITED STATES. WHILE THIS PRODUCT IS NOT SOLD IN THE UNITED STATES, IT IS LIKE OR SIMILAR TO A PRODUCT MARKETED IN THE UNITED STATES.
	https://www.accessdata.fda.gov/scripts/cdrh/cfdocs/cfMAUDE/Detail.CFM?MDRFOI__ID=10062275&pc=KZH	3011393376-2020-01738	2020-05-12	Malfunction	ROCHE DIABETES CARE, INC.	2020-05-15	KZH	ACCU-CHEK LINKASSIST	Unintended Ejection	No Consequences Or Impact To Patient			1	Event Description: IT WAS REPORTED THAT THE INSERTION DEVICE EJECTED THE INFUSION SET UNINTENTIONALLY. Manufacturer Narrative: THE EVENT OCCURRED OUTSIDE OF THE UNITED STATES. WHILE THIS PRODUCT IS NOT SOLD IN THE UNITED STATES, IT IS LIKE OR SIMILAR TO A PRODUCT MARKETED IN THE UNITED STATES.
	https://www.accessdata.fda.gov/scripts/cdrh/cfdocs/cfMAUDE/Detail.CFM?MDRFOI__ID=10055954&pc=KZH	3011393376-2020-01714	2020-04-21	Malfunction	ROCHE DIABETES CARE, INC.	2020-05-14	KZH	ACCU-CHEK ® LINKASSIST	Unintended Ejection	No Known Impact Or Consequence To Patient			1	Event Description: IT WAS REPORTED THAT THE INSERTION DEVICE EJECTED THE INFUSION SET UNINTENTIONALLY. Manufacturer Narrative: THE EVENT OCCURRED OUTSIDE OF THE UNITED STATES. WHILE THIS PRODUCT IS NOT SOLD IN THE UNITED STATES, IT IS LIKE OR SIMILAR TO A PRODUCT MARKETED IN THE UNITED STATES.
	https://www.accessdata.fda.gov/scripts/cdrh/cfdocs/cfMAUDE/Detail.CFM?MDRFOI__ID=10057242&pc=KZH	3011393376-2020-01724	2020-05-09	Injury	ROCHE DIABETES CARE, INC.	2020-05-14	KZH	ACCU-CHEK LINKASSIST	Unintended Ejection	No Consequences Or Impact To Patient			1	Event Description: IT WAS REPORTED THAT THE INSERTION DEVICE EJECTED THE INFUSION SET UNINTENTIONALLY. THE NEEDLE MISFIRED AND PIERCED HIS SON¿S CHEEK, ABOUT 5 CM FROM HIS LEFT EYE. THE CUSTOMER STATED THAT THIS INCIDENT HAD NOT CAUSED A SERIOUS INJURY, BECAUSE HE REMOVED THE NEEDLE, STOPPED THE BLEEDING AND 15 MINUTES LATER HIS SON WAS FINE. Manufacturer Narrative: CORRECTION: THE CORRECT DATE F…
	https://www.accessdata.fda.gov/scripts/cdrh/cfdocs/cfMAUDE/Detail.CFM?MDRFOI__ID=10061381&pc=KZH	MW5094515		Malfunction	SCANDINAVIAN HEALTH LTD.	2020-05-14	KZH	WHISPERJECT AUTOINJECTOR	Component Missing; Structural Problem	No Known Impact Or Consequence To Patient			1	Event Description: SPONTANEOUS CALL - PT STATES SHE IS MISSING AN ORANGE PIECE FROM HER AUTO INJECTOR. NEW DEVICE BEING SHIPPED FROM PHARMACY. UNK IF PT MISSED DOSE DUE TO PIECE MISSING FROM DEVICE, NO ADVERSE EVENT REPORTED. UNK IF PT HAS DEFECTIVE DEVICE ON HAND. NO FURTHER DETAILS OR DATES REPORTED. REPORTED TO (B)(6) BY PT/CAREGIVER.
	https://www.accessdata.fda.gov/scripts/cdrh/cfdocs/cfMAUDE/Detail.CFM?MDRFOI__ID=10042849&pc=KZH	MW5094433		Malfunction	MYLAN PHARMACEUTICALS INC.	2020-05-08	KZH	1-WHISPERJECT	Failure to Deliver	No Known Impact Or Consequence To Patient			1	Event Description: PT STATED SHE HAD PROBLEMS WITH ADMINISTERING DOSE OF GLATIRAMER VIA THE WHISPERJECT DEVICE. SHE WASTED ONE DOSE AND IS LOOKING FOR REPLACEMENT AS WELL AS TROUBLESHOOTING THE INJECTION DEVICE. WARM TRANSFERRED TO MFR TO ASSIST. PT TO PROVIDE MFR WITH LOT AND EXPIRATION ON BOX. NO OTHER INFO PROVIDED. REPORTED TO (B)(6) BY PT/CAREGIVER.
	https://www.accessdata.fda.gov/scripts/cdrh/cfdocs/cfMAUDE/Detail.CFM?MDRFOI__ID=10017252&pc=KZH	3011393376-2020-01572	2020-04-21	Malfunction	ROCHE DIABETES CARE, INC.	2020-05-01	KZH	ACCU-CHEK LINKASSIST	Unintended Ejection	No Known Impact Or Consequence To Patient	K063146		1	Event Description: IT WAS REPORTED THAT THE INSERTION DEVICE EJECTED THE INFUSION SET UNINTENTIONALLY. Manufacturer Narrative: THE EVENT OCCURRED OUTSIDE OF THE UNITED STATES. WHILE THIS PRODUCT IS NOT SOLD IN THE UNITED STATES, IT IS LIKE OR SIMILAR TO A PRODUCT MARKETED IN THE UNITED STATES.
	https://www.accessdata.fda.gov/scripts/cdrh/cfdocs/cfMAUDE/Detail.CFM?MDRFOI__ID=10008953&pc=KZH	3011393376-2020-01564		Malfunction	ROCHE DIABETES CARE, INC.	2020-04-29	KZH	ACCU-CHEK LINKASSIST	Unintended Ejection	No Consequences Or Impact To Patient			1	Event Description: IT WAS REPORTED THAT THE INSERTION DEVICE EJECTED THE INFUSION SET UNINTENTIONALLY. Manufacturer Narrative: THE EVENT OCCURRED OUTSIDE OF THE UNITED STATES. WHILE THIS PRODUCT IS NOT SOLD IN THE UNITED STATES, IT IS LIKE OR SIMILAR TO A PRODUCT MARKETED IN THE UNITED STATES.
	https://www.accessdata.fda.gov/scripts/cdrh/cfdocs/cfMAUDE/Detail.CFM?MDRFOI__ID=10007226&pc=KZH	3011393376-2020-01555	2020-04-05	Malfunction	ROCHE DIABETES CARE, INC.	2020-04-28	KZH	ACCU-CHEK LINKASSIST	Unintended Ejection	No Known Impact Or Consequence To Patient			1	Event Description: IT WAS REPORTED THAT THE INSERTION DEVICE EJECTED THE INFUSION SET UNINTENTIONALLY. Manufacturer Narrative: THE EVENT OCCURRED OUTSIDE OF THE UNITED STATES. WHILE THIS PRODUCT IS NOT SOLD IN THE UNITED STATES, IT IS LIKE OR SIMILAR TO A PRODUCT MARKETED IN THE UNITED STATES.
	https://www.accessdata.fda.gov/scripts/cdrh/cfdocs/cfMAUDE/Detail.CFM?MDRFOI__ID=9962194&pc=KZH	MW5094141	2020-04-13	Injury	OWEN MUMFORD, LTD.	2020-04-14	KZH	AUTOINJECTOR	Break	Missed Dose			1	Event Description: ON (B)(6) 2020, THE PATIENT REPORTS MISSING TWO DOSES OF COPAXONE DUE TO BREAKING HER INJECTOR.
	https://www.accessdata.fda.gov/scripts/cdrh/cfdocs/cfMAUDE/Detail.CFM?MDRFOI__ID=9947774&pc=KZH	3011393376-2020-01369	2020-04-08	Malfunction	ROCHE DIABETES CARE, INC.	2020-04-10	KZH	ACCU-CHEK LINKASSIST PLUS INSERTION DEVICE	Unintended Ejection	No Consequences Or Impact To Patient			1	Event Description: IT WAS REPORTED THAT THE INSERTION DEVICE EJECTED THE INFUSION SET UNINTENTIONALLY. Manufacturer Narrative: THE EVENT OCCURRED OUTSIDE OF THE UNITED STATES. WHILE THIS PRODUCT IS NOT SOLD IN THE UNITED STATES, IT IS LIKE OR SIMILAR TO A PRODUCT MARKETED IN THE UNITED STATES.
	https://www.accessdata.fda.gov/scripts/cdrh/cfdocs/cfMAUDE/Detail.CFM?MDRFOI__ID=9952872&pc=KZH	MW5094104		Malfunction	MYLAN PHARMACEUTICALS INC	2020-04-10	KZH	WHISPERJECT AUTOINJECTOR	Defective Device	No Known Impact Or Consequence To Patient			1	Event Description: PATIENT REPORTED AUTO INJECTOR IS NOT WORKING PROPERLY. NO ADDITIONAL INFORMATION. THE WHISPERJECT AUTOINJECTOR IS USED TO INJECT THE PATIENT'S GLATIRAMER SYRINGE 40 MG. UNKNOWN IF PT MISSED DOSES OR EXPERIENCED ANY ADVERSE EVENTS DUE TO THIS. UNKNOWN IF DEVICE IS AVAILABLE FOR RETRIEVAL. REPORTED TO (B)(6) BY PT/CAREGIVER.
	https://www.accessdata.fda.gov/scripts/cdrh/cfdocs/cfMAUDE/Detail.CFM?MDRFOI__ID=9948204&pc=KZH	MW5094097		Malfunction	MYLAN PHARMACEUTICALS INC.	2020-04-09	KZH	WHISPERJECT	Mechanical Jam	No Known Impact Or Consequence To Patient			1	Event Description: REPORTER OF PRODUCT COMPLAINT: PATIENT. SUMMARY OF PRODUCT COMPLAINT: WHISPERJECT LOCK UP AFTER 5 USES. DATE OF OCCURRENCE: UNKNOWN. WAS THE PRODUCT TAKEN/ADMINISTERED?: YES. CAN MANUFACTURER CALL PATIENT FOR FOLLOW UP? YES. CAN MANUFACTURER ARRANGE FOR PRODUCT PICK UP? YES. MD AWARE AND DRUG THERAPY CONTINUES UNCHANGED. NO FURTHER DETAILS OR LOT/EXPIRATION INFORMATION WERE REP…
	https://www.accessdata.fda.gov/scripts/cdrh/cfdocs/cfMAUDE/Detail.CFM?MDRFOI__ID=9936056&pc=KZH	8021764-2020-00004		Malfunction	OWEN MUMFORD LIMITED	2020-04-08	KZH	AUTOJECT	Insufficient Information; Firing Problem	Anxiety	K122837		1	Event Description: RECEIVED A MEDWATCH THAT SAYS "PT REPORTED ON (B) (6) 2020 THAT HIS AUTO INJECTOR FOR HIS COPAXONE HAS BEEN MALFUNCTIONING. IT HAPPENED TWICE WHERE IT DOES NOT INJECT THE MEDICATION WHEN HE PRESSES THE BUTTON, BUT DOES IT A LATER TIME AND SPRAYS ALL THE MEDICATION OUT, ALMOST LIKE THE SPRING IS GETTING STUCK. PT MAY HAVE MISSED 2 DOSES DUE TO THIS."
	https://www.accessdata.fda.gov/scripts/cdrh/cfdocs/cfMAUDE/Detail.CFM?MDRFOI__ID=9937924&pc=KZH	3011393376-2020-01345		Malfunction	ROCHE DIABETES CARE, INC.	2020-04-08	KZH	ACCU-CHEK ® LINKASSIST PLUS INSERTION DEVICE	Unintended Ejection	No Consequences Or Impact To Patient			1	Event Description: IT WAS REPORTED THAT THE INSERTION DEVICE EJECTED THE INFUSION SET UNINTENTIONALLY. Manufacturer Narrative: THE EVENT OCCURRED OUTSIDE OF THE UNITED STATES. WHILE THIS PRODUCT IS NOT SOLD IN THE UNITED STATES, IT IS LIKE OR SIMILAR TO A PRODUCT MARKETED IN THE UNITED STATES.
	https://www.accessdata.fda.gov/scripts/cdrh/cfdocs/cfMAUDE/Detail.CFM?MDRFOI__ID=9943156&pc=KZH	MW5094081	2020-04-07	Malfunction	MYLAN PHARMACEUTICALS INC.	2020-04-08	KZH	WHISPERJECT DEVICE	Defective Device	No Known Impact Or Consequence To Patient			1	Event Description: PATIENT STATED DEVICE IS DEFECTIVE. RECOMMENDED TO CONTACT MFR.
	https://www.accessdata.fda.gov/scripts/cdrh/cfdocs/cfMAUDE/Detail.CFM?MDRFOI__ID=9932954&pc=KZH	0001110315-2020-00001		Injury	SCANDINAVIAN HEALTH LIMITED	2020-04-07	KZH	WHISPERJECT AUTOINJECTOR	Misfire	Abdominal Pain; Pain; Seroma; Skin Irritation; Swelling; Obstruction/Occlusion			1	Event Description: THIS CASE, RECEIVED FROM CONSUMER, NON HEALTH PRO IN THE UNITED STATES, INVOLVED A FEMALE PATIENT WHO REPORTEDLY EXPERIENCED SEROMA, ABDOMINAL PAIN UPPER, INJECTION SITE PAIN, INJECTION SITE IRRITATION, INJECTION SITE SWELLING, GASTROINTESTINAL OBSTRUCTION, DEVICE ISSUE WHILE USING WHISPERJECT¿ AUTOINJECTOR (MEDICAL DEVICES). MEDICAL HISTORY WERE NOT REPORTED. CURRENT CONDITION…
	https://www.accessdata.fda.gov/scripts/cdrh/cfdocs/cfMAUDE/Detail.CFM?MDRFOI__ID=9933419&pc=KZH	3011393376-2020-01329	2020-03-27	Malfunction	ROCHE DIABETES CARE, INC.	2020-04-07	KZH	ACCU-CHEK ® LINKASSIST	Unintended Ejection	No Known Impact Or Consequence To Patient			1	Event Description: IT WAS REPORTED THAT THE INSERTION DEVICE EJECTED THE INFUSION SET UNINTENTIONALLY. Manufacturer Narrative: THE EVENT OCCURRED OUTSIDE OF THE UNITED STATES. WHILE THIS PRODUCT IS NOT SOLD IN THE UNITED STATES, IT IS LIKE OR SIMILAR TO A PRODUCT MARKETED IN THE UNITED STATES.
	https://www.accessdata.fda.gov/scripts/cdrh/cfdocs/cfMAUDE/Detail.CFM?MDRFOI__ID=9910949&pc=KZH	3011393376-2020-01267	2020-03-27	Malfunction	ROCHE DIABETES CARE, INC.	2020-04-01	KZH	ACCU-CHEK ® LINKASSIST	Unintended Ejection	No Consequences Or Impact To Patient			1	Event Description: THE CUSTOMER REPORTED THE INSERTION DEVICE RELEASED THE CANNULA UNINTENTIONALLY. NO ADVERSE EVENT REPORTED. Manufacturer Narrative: THIS CASE, WITH PATIENT IDENTIFIER (B)(6), IS RELATED TO CASE WITH PATIENT IDENTIFIER (B)(6). THE EVENT OCCURRED OUTSIDE OF THE UNITED STATES. WHILE THIS PRODUCT IS NOT SOLD IN THE UNITED STATES, IT IS LIKE OR SIMILAR TO A PRODUCT MARKETED IN THE U…
	https://www.accessdata.fda.gov/scripts/cdrh/cfdocs/cfMAUDE/Detail.CFM?MDRFOI__ID=9910982&pc=KZH	3011393376-2020-01268	2020-03-27	Malfunction	ROCHE DIABETES CARE, INC.	2020-04-01	KZH	ACCU-CHEK ® LINKASSIST	Unintended Ejection	No Consequences Or Impact To Patient			1	Event Description: THE CUSTOMER REPORTED THE INSERTION DEVICE RELEASED/MISFIRED THE CANNULA UNINTENTIONALLY. Manufacturer Narrative: THIS CASE, WITH PATIENT IDENTIFIER (B)(4), IS RELATED TO CASE WITH PATIENT IDENTIFIER (B)(4). THE EVENT OCCURRED OUTSIDE OF THE UNITED STATES. WHILE THIS PRODUCT IS NOT SOLD IN THE UNITED STATES, IT IS LIKE OR SIMILAR TO A PRODUCT MARKETED IN THE UNITED STATES.
	https://www.accessdata.fda.gov/scripts/cdrh/cfdocs/cfMAUDE/Detail.CFM?MDRFOI__ID=9907196&pc=KZH	3011393376-2020-01248	2020-03-27	Malfunction	ROCHE DIABETES CARE, INC.	2020-03-31	KZH	ACCU-CHEK ® LINKASSIST PLUS INSERTION DEVICE	Unintended Ejection	No Consequences Or Impact To Patient			1	Event Description: IT WAS REPORTED THAT THE INSERTION DEVICE EJECTED THE INFUSION SET UNINTENTIONALLY. NO ADVERSE EVENT REPORTED.
	https://www.accessdata.fda.gov/scripts/cdrh/cfdocs/cfMAUDE/Detail.CFM?MDRFOI__ID=9898408&pc=KZH	3011393376-2020-01212		Malfunction	ROCHE DIABETES CARE, INC.	2020-03-30	KZH	ACCU-CHEK ® LINKASSIST	Unintended Ejection	No Consequences Or Impact To Patient			1	Event Description: IT WAS REPORTED THAT THE INSERTION DEVICE EJECTED THE INFUSION SET UNINTENTIONALLY. Manufacturer Narrative: THE EVENT OCCURRED OUTSIDE OF THE UNITED STATES. WHILE THIS PRODUCT IS NOT SOLD IN THE UNITED STATES, IT IS LIKE OR SIMILAR TO A PRODUCT MARKETED IN THE UNITED STATES.
	https://www.accessdata.fda.gov/scripts/cdrh/cfdocs/cfMAUDE/Detail.CFM?MDRFOI__ID=9877770&pc=KZH	3011393376-2020-01139	2020-03-19	Malfunction	ROCHE DIABETES CARE, INC.	2020-03-25	KZH	ACCU-CHEK ® LINKASSIST PLUS INSERTION DEVICE	Unintended Ejection	No Consequences Or Impact To Patient			1	Event Description: IT WAS REPORTED THAT THE INSERTION DEVICE EJECTED THE INFUSION SET UNINTENTIONALLY. NO INJURY CAUSED AS A RESULT OF THIS. Manufacturer Narrative: THE EVENT OCCURRED OUTSIDE OF THE UNITED STATES. WHILE THIS PRODUCT IS NOT SOLD IN THE UNITED STATES, IT IS LIKE OR SIMILAR TO A PRODUCT MARKETED IN THE UNITED STATES.
	https://www.accessdata.fda.gov/scripts/cdrh/cfdocs/cfMAUDE/Detail.CFM?MDRFOI__ID=9879138&pc=KZH	3011393376-2020-01151	2020-03-24	Malfunction	ROCHE DIABETES CARE, INC.	2020-03-25	KZH	ACCU-CHEK ® LINKASSIST PLUS INSERTION DEVICE	Unintended Ejection	No Consequences Or Impact To Patient			1	Event Description: IT WAS REPORTED THAT THE INSERTION DEVICE EJECTED THE INFUSION SET UNINTENTIONALLY. Manufacturer Narrative: THE EVENT OCCURRED OUTSIDE OF THE UNITED STATES. WHILE THIS PRODUCT IS NOT SOLD IN THE UNITED STATES, IT IS LIKE OR SIMILAR TO A PRODUCT MARKETED IN THE UNITED STATES.
	https://www.accessdata.fda.gov/scripts/cdrh/cfdocs/cfMAUDE/Detail.CFM?MDRFOI__ID=9874470&pc=KZH	3011393376-2020-01116	2020-03-19	Malfunction	ROCHE DIABETES CARE, INC.	2020-03-24	KZH	ACCU-CHEK ® LINKASSIST	Unintended Ejection	No Consequences Or Impact To Patient			1	Event Description: IT WAS REPORTED THAT THE INSERTION DEVICE EJECTED THE INFUSION SET UNINTENTIONALLY. Manufacturer Narrative: THE EVENT OCCURRED OUTSIDE OF THE UNITED STATES. WHILE THIS PRODUCT IS NOT SOLD IN THE UNITED STATES, IT IS LIKE OR SIMILAR TO A PRODUCT MARKETED IN THE UNITED STATES.
	https://www.accessdata.fda.gov/scripts/cdrh/cfdocs/cfMAUDE/Detail.CFM?MDRFOI__ID=9863774&pc=KZH	3011393376-2020-01085		Malfunction	ROCHE DIABETES CARE, INC.	2020-03-22	KZH	ACCU-CHEK ® LINKASSIST PLUS INSERTION DEVICE	Unintended Ejection	No Consequences Or Impact To Patient			1	Event Description: IT WAS REPORTED THAT THE INSERTION DEVICE EJECTED THE INFUSION SET UNINTENTIONALLY ON A "FEW" OCCASIONS. Manufacturer Narrative: THE EVENT OCCURRED OUTSIDE OF THE UNITED STATES. WHILE THIS PRODUCT IS NOT SOLD IN THE UNITED STATES, IT IS LIKE OR SIMILAR TO A PRODUCT MARKETED IN THE UNITED STATES.
	https://www.accessdata.fda.gov/scripts/cdrh/cfdocs/cfMAUDE/Detail.CFM?MDRFOI__ID=9863801&pc=KZH	3011393376-2020-01087		Malfunction	ROCHE DIABETES CARE, INC.	2020-03-22	KZH	ACCU-CHEK ® LINKASSIST	Unintended Ejection	No Consequences Or Impact To Patient			1	Event Description: IT WAS REPORTED THAT THE INSERTION DEVICE EJECTED THE INFUSION SET UNINTENTIONALLY. Manufacturer Narrative: THE EVENT OCCURRED OUTSIDE OF THE UNITED STATES. WHILE THIS PRODUCT IS NOT SOLD IN THE UNITED STATES, IT IS LIKE OR SIMILAR TO A PRODUCT MARKETED IN THE UNITED STATES.
	https://www.accessdata.fda.gov/scripts/cdrh/cfdocs/cfMAUDE/Detail.CFM?MDRFOI__ID=9863402&pc=KZH	3011393376-2020-01045	2020-03-09	Malfunction	ROCHE DIABETES CARE, INC.	2020-03-21	KZH	ACCU-CHEK ® LINKASSIST PLUS INSERTION DEVICE	Unintended Ejection	Injury			1	Event Description: IT WAS REPORTED THAT THE INSERTION DEVICE EJECTED THE INFUSION SET UNINTENTIONALLY. Manufacturer Narrative: THE EVENT OCCURRED OUTSIDE OF THE UNITED STATES. WHILE THIS PRODUCT IS NOT SOLD IN THE UNITED STATES, IT IS LIKE OR SIMILAR TO A PRODUCT MARKETED IN THE UNITED STATES. PRODUCT NO LONGER AVAILABLE FOR RETURN.
	https://www.accessdata.fda.gov/scripts/cdrh/cfdocs/cfMAUDE/Detail.CFM?MDRFOI__ID=9863404&pc=KZH	3011393376-2020-01046		Malfunction	ROCHE DIABETES CARE, INC.	2020-03-21	KZH	ACCU-CHEK ® LINKASSIST PLUS INSERTION DEVICE	Unintended Ejection	No Consequences Or Impact To Patient			1	Event Description: IT WAS REPORTED THAT THE INSERTION DEVICE EJECTED THE INFUSION SET UNINTENTIONALLY. Manufacturer Narrative: THE EVENT OCCURRED OUTSIDE OF THE UNITED STATES. WHILE THIS PRODUCT IS NOT SOLD IN THE UNITED STATES, IT IS LIKE OR SIMILAR TO A PRODUCT MARKETED IN THE UNITED STATES.
	https://www.accessdata.fda.gov/scripts/cdrh/cfdocs/cfMAUDE/Detail.CFM?MDRFOI__ID=9863426&pc=KZH	3011393376-2020-01048		Malfunction	ROCHE DIABETES CARE, INC.	2020-03-21	KZH	ACCU-CHEK ® LINKASSIST	Unintended Ejection	No Consequences Or Impact To Patient			1	Event Description: IT WAS REPORTED THAT THE INSERTION DEVICE EJECTED THE INFUSION SET UNINTENTIONALLY. Manufacturer Narrative: THE EVENT OCCURRED OUTSIDE OF THE UNITED STATES. WHILE THIS PRODUCT IS NOT SOLD IN THE UNITED STATES, IT IS LIKE OR SIMILAR TO A PRODUCT MARKETED IN THE UNITED STATES.
	https://www.accessdata.fda.gov/scripts/cdrh/cfdocs/cfMAUDE/Detail.CFM?MDRFOI__ID=9840354&pc=KZH	MW5093779	2020-03-13	NA	MYLAN PHARMACEUTICALS INC.	2020-03-16	KZH	WHISPERJECT	Use of Incorrect Control/Treatment Settings	Missed Dose			1	Event Description: THE PT MISSED 1 DOSE OF GLATIRAMER DUE TO INCORRECT DEPTH SETTING ON WHISPERJECT DEVICE.
	https://www.accessdata.fda.gov/scripts/cdrh/cfdocs/cfMAUDE/Detail.CFM?MDRFOI__ID=9840440&pc=KZH	MW5093782	2020-03-12	Malfunction	OWEN MUMFORD LIMITED	2020-03-16	KZH	AUTOJECT	Defective Device	No Known Impact Or Consequence To Patient			1	Event Description: INJECTOR NOT WORKING (YELLOW LEVER DOES NOT PUSH BACK).
	https://www.accessdata.fda.gov/scripts/cdrh/cfdocs/cfMAUDE/Detail.CFM?MDRFOI__ID=9824496&pc=KZH	MW5093706	2020-03-09	Injury	MYLAN PHARMACEUTICALS, INC	2020-03-11	KZH	WHISPERJECT	Burst Container or Vessel	Erythema; Pain			1	Event Description: PT STATED HAD ISSUE WITH WHISPERJECT THAT CAUSED MEDICATION TO CAUSE A VERY PAINFUL LARGE RED WELP AT INJECTION SITE WHERE "IT LOOKED LIKE IT BUSTED OPEN IN THE MIDDLE".
	https://www.accessdata.fda.gov/scripts/cdrh/cfdocs/cfMAUDE/Detail.CFM?MDRFOI__ID=9811861&pc=KZH	3011393376-2020-00912		Malfunction	ROCHE DIABETES CARE, INC.	2020-03-10	KZH	ACCU-CHEK ® LINKASSIST PLUS INSERTION DEVICE	Unintended Ejection	No Consequences Or Impact To Patient			1	Event Description: IT WAS REPORTED THAT THE INSERTION DEVICE EJECTED THE INFUSION SET UNINTENTIONALLY. Manufacturer Narrative: THE EVENT OCCURRED OUTSIDE OF THE UNITED STATES. WHILE THIS PRODUCT IS NOT SOLD IN THE UNITED STATES, IT IS LIKE OR SIMILAR TO A PRODUCT MARKETED IN THE UNITED STATES.
	https://www.accessdata.fda.gov/scripts/cdrh/cfdocs/cfMAUDE/Detail.CFM?MDRFOI__ID=9810889&pc=KZH	MW5093634	2020-03-05	Malfunction	MYLAN PHARMACEUTICALS INC.	2020-03-09	KZH	WHISPERJECT DEVICE	Defective Device	No Known Impact Or Consequence To Patient			1	Event Description: PT REPORTED TO PHARMACY ON (B)(6) 2020 HER DEVICE WOULD NOT WORK PROPERLY AND SHE NEEDED TO PRESS THE BUTTON SEVERAL TIMES TO ADMIN DOSE.
	https://www.accessdata.fda.gov/scripts/cdrh/cfdocs/cfMAUDE/Detail.CFM?MDRFOI__ID=9799899&pc=KZH	MW5093556	2020-01-01	Malfunction	OWEN MUMFORD USA, INC.	2020-03-05	KZH	AUTOJECT	Device Slipped; Failure to Infuse	No Known Impact Or Consequence To Patient			1	Event Description: PT CALLED TO PLACE AN ORDER AND REPORTED THAT 2 SYRINGES WOULD NOT INJECT ONCE PUT IN THE AUTO-INJECTOR ON 2 DIFFERENT OCCASIONS IN JANUARY. ONCE SHE REMOVED THEM, THE PLUNGERS FELL OUT. NO ADVERSE EVENTS OCCURRED SINCE SHE HAD OTHER SYRINGES TO USE. REPORTED (B)(6) BY PT/CAREGIVER.
	https://www.accessdata.fda.gov/scripts/cdrh/cfdocs/cfMAUDE/Detail.CFM?MDRFOI__ID=9799899&pc=KZH	MW5093556	2020-01-01	Malfunction	OWEN MUMFORD USA, INC.	2020-03-05	KZH	AUTOJECT	Device Slipped; Failure to Infuse	No Known Impact Or Consequence To Patient			1	Event Description: PT CALLED TO PLACE AN ORDER AND REPORTED THAT 2 SYRINGES WOULD NOT INJECT ONCE PUT IN THE AUTO-INJECTOR ON 2 DIFFERENT OCCASIONS IN JANUARY. ONCE SHE REMOVED THEM, THE PLUNGERS FELL OUT. NO ADVERSE EVENTS OCCURRED SINCE SHE HAD OTHER SYRINGES TO USE. REPORTED (B)(6) BY PT/CAREGIVER.
	https://www.accessdata.fda.gov/scripts/cdrh/cfdocs/cfMAUDE/Detail.CFM?MDRFOI__ID=9793251&pc=KZH	MW5093536	2020-03-02	Malfunction	MYLAN PHARMACEUTICALS INC.	2020-03-04	KZH	WHISPERJECT DEVICE	Defective Device	No Known Impact Or Consequence To Patient			1	Event Description: PT STATED ON (B)(6) 2020 THAT SHE WAS USING THE WHISPERJECT DEVICE WITH NO TROUBLE BUT NOW IT IS NOT WORKING PROPERLY.
	https://www.accessdata.fda.gov/scripts/cdrh/cfdocs/cfMAUDE/Detail.CFM?MDRFOI__ID=9779694&pc=KZH	MW5093472	2020-02-03	Malfunction	MYLAN PHARMACEUTICALS, INC.	2020-03-02	KZH	WHISPERJECT	Break	No Known Impact Or Consequence To Patient			1	Event Description: PT REPORTS THAT ONE OF THE NEEDLES BROKE WHEN OPENING THE PACKAGE TO RELEASE THE SYRINGE. THE PACKING WAS GLUED TOGETHER "TOO WELL" AS THEY OPENED IT BROKE. HE USED ANOTHER ONE, SO WAS NOT DELAYED. LOT NUMBER OF THE BOX NOT AVAILABLE. THREW IT AWAY.
	https://www.accessdata.fda.gov/scripts/cdrh/cfdocs/cfMAUDE/Detail.CFM?MDRFOI__ID=9775248&pc=KZH	MW5093432		Malfunction	MYLAN PHARMACEUTICALS, INC.	2020-02-28	KZH	WHISPERJECT	Break	No Known Impact Or Consequence To Patient			1	Event Description: WHO GAVE YOU INFORMATION? () PATIENT (X) OTHER: REP FROM MYLAN. WHAT IS THE COMPLAINT ABOUT THE PRODUCT? WHISPERJECT BROKE. WAS THE PRODUCT TAKEN OR ADMINISTERED? YES. WHAT IS THE LOT NUMBER? NOT AVAILABLE, DID NOT HAVE LOT NUMBER TO PROVIDE. CAN THE MANUFACTURER CALL THE PATIENT FOR FOLLOW UP IF NECESSARY? YES. CAN THE MANUFACTURER ARRANGE FOR PRODUCT PICK UP? YES. MD AWARE AN…
	https://www.accessdata.fda.gov/scripts/cdrh/cfdocs/cfMAUDE/Detail.CFM?MDRFOI__ID=9756991&pc=KZH	3011393376-2020-00746	2020-02-24	Malfunction	ROCHE DIABETES CARE, INC.	2020-02-26	KZH	ACCU-CHEK ® LINKASSIST	Unintended Ejection	No Consequences Or Impact To Patient			1	Event Description: IT WAS REPORTED THAT THE INSERTION DEVICE EJECTED THE INFUSION SET UNINTENTIONALLY. Manufacturer Narrative: THE EVENT OCCURRED OUTSIDE OF THE UNITED STATES. WHILE THIS PRODUCT IS NOT SOLD IN THE UNITED STATES, IT IS LIKE OR SIMILAR TO A PRODUCT MARKETED IN THE UNITED STATES.
	https://www.accessdata.fda.gov/scripts/cdrh/cfdocs/cfMAUDE/Detail.CFM?MDRFOI__ID=9753390&pc=KZH	MW5093271	2020-02-22	Injury	MYLAN PHARMACEUTICALS, INC.	2020-02-25	KZH	WHISPERJECT	Defective Component	No Known Impact Or Consequence To Patient			1	Event Description: PATIENT WAS PROVIDED TO MYLAN FOR THE GLATIRAMER MALFUNCTIONING/ WHISPER JECT NOT ADMINISTERING HER MEDICATION.
	https://www.accessdata.fda.gov/scripts/cdrh/cfdocs/cfMAUDE/Detail.CFM?MDRFOI__ID=9753398&pc=KZH	MW5093272	2020-02-22	Injury	MYLAN PHARMACEUTICALS, INC.	2020-02-25	KZH	WHISPERJECT	Defective Component	No Known Impact Or Consequence To Patient			1	Event Description: PATIENT WAS PROVIDED TO MYLAN FOR THE GLATIRAMER MALFUNCTIONING/WHISPER JECT NOT ADMINISTERING HER MEDICATION.
	https://www.accessdata.fda.gov/scripts/cdrh/cfdocs/cfMAUDE/Detail.CFM?MDRFOI__ID=9744902&pc=KZH	3011393376-2020-00700	2020-01-20	Malfunction	ROCHE DIABETES CARE, INC.	2020-02-24	KZH	ACCU-CHEK ® LINKASSIST	Unintended Ejection	No Known Impact Or Consequence To Patient			1	Event Description: IT WAS REPORTED THAT THE INSERTION DEVICE EJECTED THE INFUSION SET UNINTENTIONALLY. Manufacturer Narrative: THE EVENT OCCURRED OUTSIDE OF THE UNITED STATES. WHILE THIS PRODUCT IS NOT SOLD IN THE UNITED STATES, IT IS LIKE OR SIMILAR TO A PRODUCT MARKETED IN THE UNITED STATES.
	https://www.accessdata.fda.gov/scripts/cdrh/cfdocs/cfMAUDE/Detail.CFM?MDRFOI__ID=9750263&pc=KZH	MW5093230	2020-02-13	Injury	OWEN MUMFORD, LTD.	2020-02-24	KZH	AUTOINJECTOR	Activation, Positioning or Separation Problem	Missed Dose			1	Event Description: PT REPORTED ON (B)(6) 2020 THAT HIS AUTO INJECTOR FOR HIS COPAXONE HAS BEEN MALFUNCTIONING. IT HAPPENED TWICE WHERE IT DOES NOT INJECTION THE MEDICATION WHEN HE PRESSES THE BUTTON, BUT DOES IT AT A LATER TIME AND SPRAYS ALL THE MEDICATION OUT, ALMOST LIKE THE SPRING IS GETTING STUCK. PT MAY HAVE MISSED 2 DOSES DUE TO THIS.
	https://www.accessdata.fda.gov/scripts/cdrh/cfdocs/cfMAUDE/Detail.CFM?MDRFOI__ID=9740962&pc=KZH	3011393376-2020-00684	2020-02-18	Malfunction	ROCHE DIABETES CARE, INC.	2020-02-21	KZH	ACCU-CHEK ® LINKASSIST	Unintended Ejection	No Consequences Or Impact To Patient			1	Event Description: IT WAS REPORTED THAT THE INSERTION DEVICE EJECTED THE INFUSION SET UNINTENTIONALLY. Manufacturer Narrative: THE EVENT OCCURRED OUTSIDE OF THE UNITED STATES. WHILE THIS PRODUCT IS NOT SOLD IN THE UNITED STATES, IT IS LIKE OR SIMILAR TO A PRODUCT MARKETED IN THE UNITED STATES.
	https://www.accessdata.fda.gov/scripts/cdrh/cfdocs/cfMAUDE/Detail.CFM?MDRFOI__ID=9744755&pc=KZH	MW5093215	2020-02-05	Injury	MYLAN PHARMACEUTICALS INC.	2020-02-21	KZH	WHISPERJECT AUTOINJECTOR	Therapeutic or Diagnostic Output Failure	Blood Loss			1	Event Description: PT STATES SHE HAS BEEN HAVING TROUBLE WITH THE WHISPERJECT. MYLAN NURSE CAME ON MONDAY AND PROVIDED LIVE TRAINING. THE DEVICE DID NOT WORK FOR HER TWICE THIS WEEK AND 2 DOSES WERE WASTED. WHEN SHE INJECTED MANUALLY, SHE BLED. "WARM TRANSFERRED PT TO MYLAN NURSE TO TROUBLESHOOT AND ASSIST." REPORTED TO (B)(6) BY PT/CAREGIVER.
	https://www.accessdata.fda.gov/scripts/cdrh/cfdocs/cfMAUDE/Detail.CFM?MDRFOI__ID=9733509&pc=KZH	3011393376-2020-00676	2020-02-10	Malfunction	ROCHE DIABETES CARE, INC.	2020-02-20	KZH	ACCU-CHEK ® LINKASSIST	Unintended Ejection	No Consequences Or Impact To Patient			1	Event Description: IT WAS REPORTED THAT THE INSERTION DEVICE EJECTED THE INFUSION SET UNINTENTIONALLY. Manufacturer Narrative: THE EVENT OCCURRED OUTSIDE OF THE UNITED STATES. WHILE THIS PRODUCT IS NOT SOLD IN THE UNITED STATES, IT IS LIKE OR SIMILAR TO A PRODUCT MARKETED IN THE UNITED STATES.
	https://www.accessdata.fda.gov/scripts/cdrh/cfdocs/cfMAUDE/Detail.CFM?MDRFOI__ID=9733736&pc=KZH	3011393376-2020-00680		Malfunction	ROCHE DIABETES CARE, INC.	2020-02-20	KZH	ACCU-CHEK ® LINKASSIST	Unintended Ejection	No Consequences Or Impact To Patient			1	Event Description: IT WAS REPORTED THAT THE INSERTION DEVICE EJECTED THE INFUSION SET UNINTENTIONALLY. Manufacturer Narrative: THE EVENT OCCURRED OUTSIDE OF THE UNITED STATES WHILE THIS PRODUCT IS NOT SOLD IN THE UNITED STATES, IT IS LIKE OR SIMILAR TO A PRODUCT MARKETED IN THE UNITED STATES.
	https://www.accessdata.fda.gov/scripts/cdrh/cfdocs/cfMAUDE/Detail.CFM?MDRFOI__ID=9712127&pc=KZH	8021764-2020-00003		Malfunction	OWEN MUMFORD LIMITED	2020-02-14	KZH	AUTOJECT 2 FOR GLASS SYRINGE	Adverse Event Without Identified Device or Use Problem; Insufficient Information	Anxiety	K122837		1	Event Description: PATIENT'S WIFE REPORTED THAT HIS AUTOJECT HAS NOT BEEN WORKING PROPERLY. NO OTHER DETAILS WERE GIVEN OTHER THAN SHE WAS CONTACT THE MANUFACTURER'S HUB TO OBTAIN A NEW ONE. Manufacturer Narrative: MEDWATCH MW5092077 RECEIVED AND THE ONLY INFORMATION IS THAT THE "PT'S WIFE REPORTED THAT THE PT'S AUTOJECT2 HAS NOT BEEN WORKING PROPERLY. SHE IS GOING TO CONTACT THE MFR'S HUB TO OBT…
	https://www.accessdata.fda.gov/scripts/cdrh/cfdocs/cfMAUDE/Detail.CFM?MDRFOI__ID=9720592&pc=OZP	MW5093017	2020-02-08	Malfunction	MEDTRONIC MINIMED	2020-02-14	OZP	MEDTRONIC 670G INSULIN PUMP	Difficult to Remove	Hemorrhage/Bleeding; Discomfort			1	Event Description: I PREPARED TO CHANGE MY INFUSION SET SITE FOR MY MINIMED 670G PUMP. I USED THE SILHOUETTE INFUSION SETS AND THE "SIL-SERTER" - THE INSERTER THAT ACCOMPANIES THOSE SETS. AFTER I LOADED A NEW SET INTO THE INSERTER AND WENT TO REMOVE THE NEEDLE FROM THE NEW CANNULA, I COULD NOT DISLODGE THE NEEDLE FROM THE CANNULA AT THE NEW SITE. THE NEEDLE, FROM I UNDERSTAND, IS USED TO INSERT T…
	https://www.accessdata.fda.gov/scripts/cdrh/cfdocs/cfMAUDE/Detail.CFM?MDRFOI__ID=9720592&pc=KZH	MW5093017	2020-02-08	Malfunction	MEDTRNIC MINIMED	2020-02-14	KZH	SIL-SERTER	Difficult to Remove	Hemorrhage/Bleeding; Discomfort			1	Event Description: I PREPARED TO CHANGE MY INFUSION SET SITE FOR MY MINIMED 670G PUMP. I USED THE SILHOUETTE INFUSION SETS AND THE "SIL-SERTER" - THE INSERTER THAT ACCOMPANIES THOSE SETS. AFTER I LOADED A NEW SET INTO THE INSERTER AND WENT TO REMOVE THE NEEDLE FROM THE NEW CANNULA, I COULD NOT DISLODGE THE NEEDLE FROM THE CANNULA AT THE NEW SITE. THE NEEDLE, FROM I UNDERSTAND, IS USED TO INSERT T…
	https://www.accessdata.fda.gov/scripts/cdrh/cfdocs/cfMAUDE/Detail.CFM?MDRFOI__ID=9720592&pc=FPA	MW5093017	2020-02-08	Malfunction	MEDTRONIC MINIMED	2020-02-14	FPA	SILHOUETTE SET	Difficult to Remove	Hemorrhage/Bleeding; Discomfort			1	Event Description: I PREPARED TO CHANGE MY INFUSION SET SITE FOR MY MINIMED 670G PUMP. I USED THE SILHOUETTE INFUSION SETS AND THE "SIL-SERTER" - THE INSERTER THAT ACCOMPANIES THOSE SETS. AFTER I LOADED A NEW SET INTO THE INSERTER AND WENT TO REMOVE THE NEEDLE FROM THE NEW CANNULA, I COULD NOT DISLODGE THE NEEDLE FROM THE CANNULA AT THE NEW SITE. THE NEEDLE, FROM I UNDERSTAND, IS USED TO INSERT T…
	https://www.accessdata.fda.gov/scripts/cdrh/cfdocs/cfMAUDE/Detail.CFM?MDRFOI__ID=9708984&pc=KZH	3011393376-2020-00608		Malfunction	ROCHE DIABETES CARE, INC.	2020-02-13	KZH	ACCU-CHEK ® LINKASSIST	Unintended Ejection	No Consequences Or Impact To Patient			1	Event Description: IT WAS REPORTED THAT THE INSERTION DEVICE EJECTED THE INFUSION SET UNINTENTIONALLY. Manufacturer Narrative: THE EVENT OCCURRED OUTSIDE OF THE UNITED STATES. WHILE THIS PRODUCT IS NOT SOLD IN THE UNITED STATES, IT IS LIKE OR SIMILAR TO A PRODUCT MARKETED IN THE UNITED STATES.
	https://www.accessdata.fda.gov/scripts/cdrh/cfdocs/cfMAUDE/Detail.CFM?MDRFOI__ID=9686793&pc=KZH	MW5092875	2020-02-03	NA	MYLAN PHARMACEUTICALS, INC.	2020-02-07	KZH	WHISPERJECT DEVICE	Mechanical Problem	No Known Impact Or Consequence To Patient			1	Event Description: ON (B)(6) 2020, PT CALLED REGARDING WHISPERJECT PROBLEMS. SHE SAID IT WAS NOT DEPRESSING AND HENCE IS UNABLE TO GET HER DOSE. I CALLED MYLAN ADVOCATE AND GOT PT TRANSFERRED TO A NURSE ADVOCATE.
	https://www.accessdata.fda.gov/scripts/cdrh/cfdocs/cfMAUDE/Detail.CFM?MDRFOI__ID=9676577&pc=KZH	3011393376-2020-00533		Malfunction	ROCHE DIABETES CARE, INC.	2020-02-06	KZH	ACCU-CHEK ® LINKASSIST	Unintended Ejection	No Consequences Or Impact To Patient			1	Event Description: IT WAS REPORTED THAT THE INSERTION DEVICE EJECTED THE INFUSION SET UNINTENTIONALLY. Manufacturer Narrative: THE EVENT OCCURRED OUTSIDE OF THE UNITED STATES. WHILE THIS PRODUCT IS NOT SOLD IN THE UNITED STATES, IT IS LIKE OR SIMILAR TO A PRODUCT MARKETED IN THE UNITED STATES.
	https://www.accessdata.fda.gov/scripts/cdrh/cfdocs/cfMAUDE/Detail.CFM?MDRFOI__ID=9679167&pc=KZH	8021764-2020-00002		Malfunction	OWEN MUMFORD LTD	2020-02-06	KZH	AUTOJECT 2 FOR GLASS SYRINGE	Break	No Known Impact Or Consequence To Patient	K122837		1	Event Description: PATIENT REPORTED TO PHARMACIST THAT HIS AUTOJECT FOR COPAXONE "BROKE". PHARMACIST PROVIDED PATIENT WITH PHONE NUMBER TO SHARED SOLUTIONS TO REQUEST NEW ONE. RX MEDS: COPAXONE INJ 40MG/ML. Manufacturer Narrative: PATIENT INFORMATION NOT PROVIDED FOR ANY TYPE OF FOLLOW UP. THERE IS NO INFORMATION FOR US TO CONDUCT ANY TYPE OF REVIEW AND THE REPORTED COMPLAINT ON THE MEDWATCH IS N…
	https://www.accessdata.fda.gov/scripts/cdrh/cfdocs/cfMAUDE/Detail.CFM?MDRFOI__ID=9681697&pc=KZH	MW5092825	2020-01-17	Malfunction	MYLAN PHARMACEUTICALS, INC.	2020-02-06	KZH	WHISPERJECT	Leak/Splash; Failure to Infuse	No Known Impact Or Consequence To Patient			1	Event Description: I PREPARED TO USE THE WHISPERJECT DEVICE (FOR USE WITH GLATIRAMER ACETATE), IN THE HIP REGION ON (B)(6) 2020. I PRESSED THE DEVICE AGAINST THE SKIN, THE NEEDLE DEPLOYED, BUT I NEVER RECEIVED THE GREEN CONFIRMATION CHECK MARK. I CONTINUED TO HOLD THE WHISPERJECT DEVICE IN PLACE FOR ABOUT 40 SECONDS OR SO, WHICH TYPICALLY DOESN¿T TAKE THAT LONG, AND NO CONFIRMATION. SINCE MY POSI…
	https://www.accessdata.fda.gov/scripts/cdrh/cfdocs/cfMAUDE/Detail.CFM?MDRFOI__ID=9681841&pc=KZH	MW5092832	2020-02-01	Injury	MYLAN PHARMACEUTICALS, INC.	2020-02-06	KZH	WHISPERJECT DEVICE	Physical Resistance/Sticking	No Known Impact Or Consequence To Patient			1	Event Description: PATIENT¿S DAUGHTER REPORTS THAT THE WHISPERJECT DEVICE IS NOT WORKING PROPERLY. SHE SAID THE ORANGE BUTTON WILL NOT MOVE. PROVIDED PHONE # TO MYLAN FOR TROUBLESHOOTING AND POSSIBLE REPLACEMENT IF DEFECTIVE.
	https://www.accessdata.fda.gov/scripts/cdrh/cfdocs/cfMAUDE/Detail.CFM?MDRFOI__ID=9672255&pc=KZH	3011393376-2020-00506		Malfunction	ROCHE DIABETES CARE, INC.	2020-02-05	KZH	ACCU-CHEK ® LINKASSIST	Unintended Ejection	No Consequences Or Impact To Patient			1	Event Description: IT WAS REPORTED THAT THE INSERTION DEVICE EJECTED THE INFUSION SET UNINTENTIONALLY. Manufacturer Narrative: THE EVENT OCCURRED OUTSIDE OF THE UNITED STATES. WHILE THIS PRODUCT IS NOT SOLD IN THE UNITED STATES, IT IS LIKE OR SIMILAR TO A PRODUCT MARKETED IN THE UNITED STATES.
	https://www.accessdata.fda.gov/scripts/cdrh/cfdocs/cfMAUDE/Detail.CFM?MDRFOI__ID=9659004&pc=KZH	3011393376-2020-00426		Malfunction	ROCHE DIABETES CARE, INC.	2020-02-03	KZH	ACCU-CHEK ® LINKASSIST	Unintended Ejection	No Consequences Or Impact To Patient			1	Event Description: IT WAS REPORTED THAT THE INSERTION DEVICE EJECTED THE INFUSION SET UNINTENTIONALLY. Manufacturer Narrative: THE EVENT OCCURRED OUTSIDE OF THE UNITED STATES. WHILE THIS PRODUCT IS NOT SOLD IN THE UNITED STATES, IT IS LIKE OR SIMILAR TO A PRODUCT MARKETED IN THE UNITED STATES.
	https://www.accessdata.fda.gov/scripts/cdrh/cfdocs/cfMAUDE/Detail.CFM?MDRFOI__ID=9666349&pc=KZH	MW5092734	2020-01-28	Malfunction	MYLAN PHARMACEUTICALS, INC.	2020-02-03	KZH	WHISPERJECT	Break	No Known Impact Or Consequence To Patient			1	Event Description: WHISPERJECT DEVICE BROKE AND PATIENT NEEDS REPLACEMENT FOR INJECTIONS.
	https://www.accessdata.fda.gov/scripts/cdrh/cfdocs/cfMAUDE/Detail.CFM?MDRFOI__ID=9652535&pc=KZH	3011393376-2020-00393	2020-01-20	Malfunction	ROCHE DIABETES CARE, INC.	2020-01-31	KZH	ACCU-CHEK ® LINKASSIST	Unintended Ejection	No Consequences Or Impact To Patient			1	Event Description: IT WAS REPORTED THAT THE INSERTION DEVICE EJECTED THE INFUSION SET UNINTENTIONALLY. Manufacturer Narrative: THE EVENT OCCURRED OUTSIDE OF THE UNITED STATES. WHILE THIS PRODUCT IS NOT SOLD IN THE UNITED STATES, IT IS LIKE OR SIMILAR TO A PRODUCT MARKETED IN THE UNITED STATES. PRODUCT IS NO LONGER AVAILABLE TO BE RETURNED.
	https://www.accessdata.fda.gov/scripts/cdrh/cfdocs/cfMAUDE/Detail.CFM?MDRFOI__ID=9659260&pc=KZH	MW5092702		Malfunction	OWEN MUMFORD, LTD.	2020-01-31	KZH	AUTOJECT	Improper Flow or Infusion	No Known Impact Or Consequence To Patient			1	Event Description: WHO GAVE YOU INFO? PT. WHAT IS THE COMPLAINT ABOUT THE PRODUCT? AUTOJECT IS GETTING SLOW, NOT ALWAYS INJECTING COMPLETELY. WAS THE PRODUCT TAKEN OR ADMINISTERED? YES, SOMETIME. WHAT IS THE LOT NUMBER? UNK. CAN THE MFR CALL THE F/U IF NECESSARY? YES. CAN THE MFR ARRANGE FOR PRODUCT PICKUP? YES. MD AWARE AND DRUG THERAPY CONTINUES UNCHANGED. UNK IF PT EXPERIENCE ANY SIDE EFFECTS …
	https://www.accessdata.fda.gov/scripts/cdrh/cfdocs/cfMAUDE/Detail.CFM?MDRFOI__ID=9646811&pc=KZH	3011393376-2020-00352	2020-01-20	Malfunction	ROCHE DIABETES CARE, INC.	2020-01-30	KZH	ACCU-CHEK ® LINKASSIST	Unintended Ejection	No Consequences Or Impact To Patient			1	Event Description: IT WAS REPORTED THAT THE INSERTION DEVICE EJECTED THE INFUSION SET UNINTENTIONALLY. NO ADVERSE EVENT OCCURRED. Manufacturer Narrative: THE EVENT OCCURRED OUTSIDE OF THE UNITED STATES. WHILE THIS PRODUCT IS NOT SOLD IN THE UNITED STATES, IT IS LIKE OR SIMILAR TO A PRODUCT MARKETED IN THE UNITED STATES. PRODUCT NO LONGER AVAILABLE FOR RETURN.
	https://www.accessdata.fda.gov/scripts/cdrh/cfdocs/cfMAUDE/Detail.CFM?MDRFOI__ID=9641410&pc=KZH	9641410	2020-01-21	Malfunction	HOSPIRA, INC.	2020-01-29	KZH	INTRODUCER, SYRINGE NEEDLE	Defective Device	No Known Impact Or Consequence To Patient			1	Event Description: WENT INTO MED ROOM TO DRAW UP PATIENT'S DOSE OF VALIUM. ANOTHER NURSE IN MED ROOM AS WELL TO WITNESS WASTE. PLUNGER IN VALIUM SYRINGE WAS IN THE WRONG WAY. GREY PIECE CAME OFF AND THE CONTENTS SPILLED OUT OF THE OTHER END OF IT. MED VIAL SAVED.
	https://www.accessdata.fda.gov/scripts/cdrh/cfdocs/cfMAUDE/Detail.CFM?MDRFOI__ID=9646813&pc=KZH	MW5092626	2020-01-26	Injury	MYLAN PHARMACEUTICALS, INC.	2020-01-29	KZH	WHISPERJECT	Therapeutic or Diagnostic Output Failure	Foreign Body In Patient			1	Event Description: WHISPERJECT DEVICE MALFUNCTIONED TRAPPING THE PT'S GLATIRAMER SHOT INSIDE THE PT.
	https://www.accessdata.fda.gov/scripts/cdrh/cfdocs/cfMAUDE/Detail.CFM?MDRFOI__ID=9631975&pc=KZH	MW5092495	2020-01-18	Injury	MYLAN PHARMACEUTICALS, INC.	2020-01-24	KZH	WHISPERJECT	Defective Component	Missed Dose			1	Event Description: PATIENT POTENTIALLY MISSING DOSES DUE TO HER WHISPERJECT NOT WORKING.
	https://www.accessdata.fda.gov/scripts/cdrh/cfdocs/cfMAUDE/Detail.CFM?MDRFOI__ID=9632435&pc=KZH	MW5092528	2020-01-13	Malfunction	OWEN MUMFORD USA, INC.	2020-01-24	KZH	AUTOJECT	Activation Problem	No Known Impact Or Consequence To Patient			1	Event Description: PT REPORTS THAT THE AUTOJECT TOOK A LONG TIME TO DEPLOY ON (B)(6) 2020. WAS THE PRODUCT TAKEN / ADMINISTERED? YES. CAN MFR CALL PT FOR F/U? YES. CAN MFR ARRANGE FOR PRODUCT PICK UP? YES. MD AWARE AND DRUG THERAPY CONTINUES UNCHANGED. NO FURTHER INFO PROVIDED. NO ADVERSE EVENT EXPERIENCED. REPORTED TO (B)(6) BY PT/CAREGIVER.
	https://www.accessdata.fda.gov/scripts/cdrh/cfdocs/cfMAUDE/Detail.CFM?MDRFOI__ID=9632438&pc=KZH	MW5092529		Malfunction	MYLAN PHARMACEUTICALS, INC.	2020-01-24	KZH	WHISPERJECT	Mechanical Jam	No Known Impact Or Consequence To Patient			1	Event Description: WHO GAVE YOU INFO? PT. WHAT IS THE COMPLAINT ABOUT THE PRODUCT? THE BUTTON ON THE WHISPERJECT IS STUCK AND PT CAN NOT ADMINISTER MEDICATION - UNK IF PT EXPERIENCE ANY SIDE EFFECTS. WAS THE PRODUCT TAKEN OR ADMINISTERED? NO. WHAT IS THE LOT NUMBER? NA. CAN THE MFR CALL THE PT FOR F/U IF NECESSARY? YES. CAN THE MFR ARRANGE FOR PRODUCT PICK UP? YES. MD AWARE AND DRUG THERAPY CONTI…
	https://www.accessdata.fda.gov/scripts/cdrh/cfdocs/cfMAUDE/Detail.CFM?MDRFOI__ID=9601810&pc=KZH	3011393376-2020-00202		Malfunction	ROCHE DIABETES CARE, INC.	2020-01-17	KZH	ACCU-CHEK ® LINKASSIST PLUS INSERTION DEVICE	Unintended Ejection; Misfire	No Consequences Or Impact To Patient			1	Event Description: IT WAS REPORTED THAT THE INSERTION DEVICE EJECTED THE INFUSION SET UNINTENTIONALLY. Manufacturer Narrative: THE EVENT OCCURRED OUTSIDE OF THE UNITED STATES. WHILE THIS PRODUCT IS NOT SOLD IN THE UNITED STATES, IT IS LIKE OR SIMILAR TO A PRODUCT MARKETED IN THE UNITED STATES.
	https://www.accessdata.fda.gov/scripts/cdrh/cfdocs/cfMAUDE/Detail.CFM?MDRFOI__ID=9601844&pc=KZH	3011393376-2020-00203	2020-01-07	Malfunction	ROCHE DIABETES CARE, INC.	2020-01-17	KZH	ACCU-CHEK ® LINKASSIST	Unintended Ejection	No Consequences Or Impact To Patient			1	Event Description: IT WAS REPORTED THAT THE INSERTION DEVICE EJECTED THE INFUSION SET UNINTENTIONALLY. Manufacturer Narrative: THE EVENT OCCURRED OUTSIDE OF THE UNITED STATES. WHILE THIS PRODUCT IS NOT SOLD IN THE UNITED STATES, IT IS LIKE OR SIMILAR TO A PRODUCT MARKETED IN THE UNITED STATES.
	https://www.accessdata.fda.gov/scripts/cdrh/cfdocs/cfMAUDE/Detail.CFM?MDRFOI__ID=9595801&pc=KZH	3011393376-2020-00168		Malfunction	ROCHE DIABETES CARE, INC.	2020-01-16	KZH	ACCU-CHEK ® LINKASSIST PLUS INSERTION DEVICE	Unintended Ejection	No Consequences Or Impact To Patient			1	Event Description: IT WAS REPORTED THAT THE INSERTION DEVICE EJECTED THE INFUSION SET UNINTENTIONALLY. Manufacturer Narrative: THE EVENT OCCURRED OUTSIDE OF THE UNITED STATES. WHILE THIS PRODUCT IS NOT SOLD IN THE UNITED STATES, IT IS LIKE OR SIMILAR TO A PRODUCT MARKETED IN THE UNITED STATES.
	https://www.accessdata.fda.gov/scripts/cdrh/cfdocs/cfMAUDE/Detail.CFM?MDRFOI__ID=9595955&pc=KZH	3011393376-2020-00170	2020-01-07	Malfunction	ROCHE DIABETES CARE, INC.	2020-01-16	KZH	ACCU-CHEK ® LINKASSIST	Unintended Ejection	No Consequences Or Impact To Patient			1	Event Description: IT WAS REPORTED THAT THE INSERTION DEVICE EJECTED THE INFUSION SET UNINTENTIONALLY. Manufacturer Narrative: THE EVENT OCCURRED OUTSIDE OF THE UNITED STATES. WHILE THIS PRODUCT IS NOT SOLD IN THE UNITED STATES, IT IS LIKE OR SIMILAR TO A PRODUCT MARKETED IN THE UNITED STATES.
	https://www.accessdata.fda.gov/scripts/cdrh/cfdocs/cfMAUDE/Detail.CFM?MDRFOI__ID=9596063&pc=KZH	3011393376-2020-00171		Malfunction	ROCHE DIABETES CARE, INC.	2020-01-16	KZH	ACCU-CHEK ® LINKASSIST PLUS INSERTION DEVICE	Misfire	No Consequences Or Impact To Patient			1	Event Description: IT WAS REPORTED THAT THE INSERTION DEVICE EJECTED THE INFUSION SET UNINTENTIONALLY. Manufacturer Narrative: THE EVENT OCCURRED OUTSIDE OF THE UNITED STATES. WHILE THIS PRODUCT IS NOT SOLD IN THE UNITED STATES, IT IS LIKE OR SIMILAR TO A PRODUCT MARKETED IN THE UNITED STATES. PRODUCT NO LONGER AVAILABLE FOR RETURN.
	https://www.accessdata.fda.gov/scripts/cdrh/cfdocs/cfMAUDE/Detail.CFM?MDRFOI__ID=9601439&pc=KZH	MW5092326	2020-01-13	Malfunction	MYLAN PHARMACEUTICALS INC.	2020-01-16	KZH	WHISPERJECT DEVICE	Fluid/Blood Leak; Failure to Deliver; Physical Resistance/Sticking	No Known Impact Or Consequence To Patient			1	Event Description: ON (B)(6) 2020 PT REPORTED HIS DEVICE DID NOT DELIVER THE FULL DOSE OF MEDICATION. IT APPEARED TO BE "STUCK" AND WHEN HE REMOVED THE NEEDLE FROM HIS LEG, THE MEDICATION LEAKED OUT OF THE SYRINGE. THIS HAS BEEN HAVING MORE OFTEN OVER THE LAST FEW WEEKS.
	https://www.accessdata.fda.gov/scripts/cdrh/cfdocs/cfMAUDE/Detail.CFM?MDRFOI__ID=9601675&pc=KZH	MW5092346	2020-01-13	Injury	MYLAN PHARMACEUTICALS, INC.	2020-01-16	KZH	WHISPERJECT	Adverse Event Without Identified Device or Use Problem	High Blood Pressure/ Hypertension			1	Event Description: PT HAS HAD INCREASE BLOOD PRESSURE.
	https://www.accessdata.fda.gov/scripts/cdrh/cfdocs/cfMAUDE/Detail.CFM?MDRFOI__ID=9590711&pc=KZH	3011393376-2020-00152	2019-12-31	Malfunction	ROCHE DIABETES CARE, INC.	2020-01-15	KZH	ACCU-CHEK ® LINKASSIST PLUS INSERTION DEVICE	Unintended Ejection	No Known Impact Or Consequence To Patient			1	Event Description: IT WAS REPORTED THAT THE INSERTION DEVICE EJECTED THE INFUSION SET UNINTENTIONALLY. Manufacturer Narrative: THE EVENT OCCURRED OUTSIDE OF THE UNITED STATES. WHILE THIS PRODUCT IS NOT SOLD IN THE UNITED STATES, IT IS LIKE OR SIMILAR TO A PRODUCT MARKETED IN THE UNITED STATES. PRODUCT HAS BEEN DISPOSED OF.
	https://www.accessdata.fda.gov/scripts/cdrh/cfdocs/cfMAUDE/Detail.CFM?MDRFOI__ID=9571919&pc=KZH	8021764-2020-00001		Malfunction	OWEN MUMFORD LTD	2020-01-09	KZH	AUTOJECT 2 FOR GLASS SYRINGE	Failure to Fire	No Known Impact Or Consequence To Patient	K122837		1	Event Description: A PATIENT COMPLAINED TO THEIR PHARMACY WHO SUBMITTED A MEDWATCH: PATIENT ATTEMPTED TO USE AUTOJECT DEVICE AND IT WOULD NOT INJECT. DATE OF OCCURRENCE IS UNKNOWN. THE PATIENT USED A PREFILLED SYRINGE TO ADMINISTER THEIR DOSE. Manufacturer Narrative: PATIENT INFORMATION NOT PROVIDED FOR ANY TYPE OF FOLLOW UP. THERE IS NO INFORMATION GIVEN FOR US TO CONDUCT ANY TYPE OF REVIEW AND …
	https://www.accessdata.fda.gov/scripts/cdrh/cfdocs/cfMAUDE/Detail.CFM?MDRFOI__ID=9557302&pc=KZH	3011393376-2020-00043	2019-12-12	Malfunction	ROCHE DIABETES CARE, INC.	2020-01-07	KZH	ACCU-CHEK ® LINKASSIST PLUS INSERTION DEVICE	Unintended Ejection	No Known Impact Or Consequence To Patient			1	Event Description: IT WAS REPORTED THAT THE INSERTION DEVICE EJECTED THE INFUSION SET UNINTENTIONALLY. Manufacturer Narrative: THE EVENT OCCURRED OUTSIDE OF THE UNITED STATES. WHILE THIS PRODUCT IS NOT SOLD IN THE UNITED STATES, IT IS LIKE OR SIMILAR TO A PRODUCT MARKETED IN THE UNITED STATES.
	https://www.accessdata.fda.gov/scripts/cdrh/cfdocs/cfMAUDE/Detail.CFM?MDRFOI__ID=9564452&pc=KZH	MW5092096	2020-01-03	Injury	MYLAN PHARMACEUTICALS INC.	2020-01-07	KZH	WHISPERJECT DEVICE	Failure to Deliver	No Known Impact Or Consequence To Patient			1	Event Description: PT DID NOT HAVE ANY ISSUES WITH DEVICE UNTIL (B)(6) 2020 WHEN SHE WAS UNABLE TO ADMINISTER HER DOSE. SHE DID NOT SEE ANY DEFECTS WITH THE DEVICE, NO CAPS STUCK INSIDE THE END OF THE DEVICE. SHE IS UNABLE TO PUSH THE BUTTON TO DISCHARGE THE NEEDLE. SHE IS UNABLE TO ADMINISTER MEDICATION WITHOUT THE DEVICE AND DOES NOT HAVE ANOTHER PERSON TO ASSIST HER WITH THE INJECTION. PHARMAC…
	https://www.accessdata.fda.gov/scripts/cdrh/cfdocs/cfMAUDE/Detail.CFM?MDRFOI__ID=9553396&pc=KZH	3011393376-2020-00028	2019-12-18	Malfunction	ROCHE DIABETES CARE, INC.	2020-01-06	KZH	ACCU-CHEK ® LINKASSIST	Unintended Ejection	No Consequences Or Impact To Patient			1	Event Description: IT WAS REPORTED THAT THE INSERTION DEVICE EJECTED THE INFUSION SET UNINTENTIONALLY. Manufacturer Narrative: THE EVENT OCCURRED OUTSIDE OF THE UNITED STATES. WHILE THIS PRODUCT IS NOT SOLD IN THE UNITED STATES, IT IS LIKE OR SIMILAR TO A PRODUCT MARKETED IN THE UNITED STATES.
	https://www.accessdata.fda.gov/scripts/cdrh/cfdocs/cfMAUDE/Detail.CFM?MDRFOI__ID=9559207&pc=KZH	MW5092066	2020-01-03	Malfunction	MYLAN PHARMACEUTICALS, INC.	2020-01-06	KZH	WHISPERJECT DEVICE	Defective Device	No Known Impact Or Consequence To Patient			1	Event Description: PT STATES DEVICE IS NOT FUNCTIONING PROPERLY AND DOSE NOT INJECTING; PT CALLED MFR DIRECTLY WITH ISSUE. MALFUNCTION OR USE ERROR CAUSED TWO MISSED DOSES. NO FLARES OR SIDE EFFECT TO REPORT.
	https://www.accessdata.fda.gov/scripts/cdrh/cfdocs/cfMAUDE/Detail.CFM?MDRFOI__ID=9559329&pc=KZH	MW5092077	2020-01-02	Malfunction	OWEN MUMFORD, LTD.	2020-01-06	KZH	AUTOJECT2	Therapeutic or Diagnostic Output Failure	No Known Impact Or Consequence To Patient			1	Event Description: PT'S WIFE REPORTED THAT THE PT'S AUTOJECT2 HAS NOT BEEN WORKING PROPERLY. SHE IS GOING TO CONTACT THE MFR'S HUB TO OBTAIN A NEW ONE.
	https://www.accessdata.fda.gov/scripts/cdrh/cfdocs/cfMAUDE/Detail.CFM?MDRFOI__ID=9544609&pc=KZH	3011393376-2020-00012		Malfunction	ROCHE DIABETES CARE, INC.	2020-01-03	KZH	ACCU-CHEK ® LINKASSIST PLUS INSERTION DEVICE	Unintended Ejection	No Consequences Or Impact To Patient			1	Event Description: IT WAS REPORTED THAT THE INSERTION DEVICE EJECTED THE INFUSION SET UNINTENTIONALLY. Manufacturer Narrative: THE EVENT OCCURRED OUTSIDE OF THE UNITED STATES. WHILE THIS PRODUCT IS NOT SOLD IN THE UNITED STATES, IT IS LIKE OR SIMILAR TO A PRODUCT MARKETED IN THE UNITED STATES.
	https://www.accessdata.fda.gov/scripts/cdrh/cfdocs/cfMAUDE/Detail.CFM?MDRFOI__ID=9523182&pc=KZH	3011393376-2019-04746		Malfunction	ROCHE DIABETES CARE, INC.	2019-12-27	KZH	ACCU-CHEK ® LINKASSIST	Unintended Ejection	No Consequences Or Impact To Patient			1	Event Description: IT WAS REPORTED THAT THE INSERTION DEVICE EJECTED THE INFUSION SET UNINTENTIONALLY. Manufacturer Narrative: THE EVENT OCCURRED OUTSIDE OF THE UNITED STATES. WHILE THIS PRODUCT IS NOT SOLD IN THE UNITED STATES, IT IS LIKE OR SIMILAR TO A PRODUCT MARKETED IN THE UNITED STATES.
	https://www.accessdata.fda.gov/scripts/cdrh/cfdocs/cfMAUDE/Detail.CFM?MDRFOI__ID=9525782&pc=KZH	3011393376-2019-04771	2019-12-19	Malfunction	ROCHE DIABETES CARE, INC.	2019-12-27	KZH	ACCU-CHEK ® LINKASSIST	Unintended Ejection	No Consequences Or Impact To Patient			1	Event Description: IT WAS REPORTED THAT THE INSERTION DEVICE EJECTED THE INFUSION SET UNINTENTIONALLY. Manufacturer Narrative: THE EVENT OCCURRED OUTSIDE OF THE UNITED STATES. WHILE THIS PRODUCT IS NOT SOLD IN THE UNITED STATES, IT IS LIKE OR SIMILAR TO A PRODUCT MARKETED IN THE UNITED STATES.
	https://www.accessdata.fda.gov/scripts/cdrh/cfdocs/cfMAUDE/Detail.CFM?MDRFOI__ID=9519498&pc=KZH	3011393376-2019-04708		Malfunction	ROCHE DIABETES CARE, INC.	2019-12-26	KZH	ACCU-CHEK ® LINKASSIST PLUS INSERTION DEVICE	Unintended Ejection	No Consequences Or Impact To Patient			1	Event Description: IT WAS REPORTED THAT THE INSERTION DEVICE EJECTED THE INFUSION SET UNINTENTIONALLY. Manufacturer Narrative: THE EVENT OCCURRED OUTSIDE OF THE UNITED STATES. WHILE THIS PRODUCT IS NOT SOLD IN THE UNITED STATES, IT IS LIKE OR SIMILAR TO A PRODUCT MARKETED IN THE UNITED STATES.
	https://www.accessdata.fda.gov/scripts/cdrh/cfdocs/cfMAUDE/Detail.CFM?MDRFOI__ID=9516049&pc=KZH	9681538-2019-00001	2019-11-23	Injury	SCANDINAVIAN HEALTH LTD.	2019-12-24	KZH	WHISPERJECT AUTOINJECTOR	Misfire	Bacterial Infection; Bruise/Contusion; Reaction, Injection Site	K141384		1	Event Description: NOTICED DEAD SKIN STARTING TO SLOUGH OFF [SKIN NECROSIS]. TWO MONTHS AGO HER WHISPERJECTINJECTOR MISFIRED AND IT CAUSED A BLOOD BLISTER THE SIZE OF A TENNIS BALL [INJECTION SITE VESICLES]. THE WOUND IS THE SIZE OF A GOLF BALL [WOUND]. BLACK SCAR TISSUE [SCAR] A LOT OF BLEEDING AT THE INJECTION SITE [INJECTION SITE HAEMORRHAGE]. BRUISING ACROSS HER ABDOMEN [INJECTION SITE BRUISI…
	https://www.accessdata.fda.gov/scripts/cdrh/cfdocs/cfMAUDE/Detail.CFM?MDRFOI__ID=9510703&pc=KZH	9510703	2019-09-22	Malfunction	AMGEN USA, INC.	2019-12-23	KZH	NEULASTA OBI	Leak/Splash	No Known Impact Or Consequence To Patient			1	Event Description: PATIENT CALLED ON CALL PROVIDER TO REPORT THAT ONPRO WAS LEAKING. SHE STATED THAT AFTER THE DOSE WAS DELIVERED HER ARM WAS SOAKED SO SHE DID NOT KNOW HOW MUCH OF THE DOSE SHE GOT. PATIENT ADVISED NOT TO THROW AWAY THE ONPRO.
	https://www.accessdata.fda.gov/scripts/cdrh/cfdocs/cfMAUDE/Detail.CFM?MDRFOI__ID=9511820&pc=KZH	3011393376-2019-04677		Malfunction	ROCHE DIABETES CARE, INC.	2019-12-23	KZH	ACCU-CHEK ® LINKASSIST PLUS INSERTION DEVICE	Unintended Ejection	No Consequences Or Impact To Patient			1	Event Description: IT WAS REPORTED THAT THE INSERTION DEVICE EJECTED THE INFUSION SET UNINTENTIONALLY. Manufacturer Narrative: NOTHING TO RETURN AS PATIENT HAS DISPOSED OF THE DEVICE.
	https://www.accessdata.fda.gov/scripts/cdrh/cfdocs/cfMAUDE/Detail.CFM?MDRFOI__ID=9516728&pc=KZH	MW5091879	2019-12-02	Injury	OWEN MUMFORD, LTD	2019-12-23	KZH	AUTOJECT DEVICE	Adverse Event Without Identified Device or Use Problem	Missed Dose			1	Event Description: PATIENT REPORTS MISSING 2 WEEKS OF COPAXONE (APPROXIMATELY 8 DOSES) BECAUSE SHE HAD DIFFICULTY USING THE AUTOJECT DEVICE. REFERRED HER TO INJECTION TECHNIQUES VIDEO ON WEBSITE AND WALKED HER THROUGH INJECTION PROCESS. REPORTS NO SIDE EFFORTS OR WORSENING OF MS SYMPTOMS.
	https://www.accessdata.fda.gov/scripts/cdrh/cfdocs/cfMAUDE/Detail.CFM?MDRFOI__ID=9503562&pc=KZH	3011393376-2019-04651		Malfunction	ROCHE DIABETES CARE, INC.	2019-12-20	KZH	ACCU-CHEK ® LINKASSIST	Unintended Ejection	No Consequences Or Impact To Patient			1	Event Description: IT WAS REPORTED THAT THE INSERTION DEVICE EJECTED THE INFUSION SET UNINTENTIONALLY. Manufacturer Narrative: THE EVENT OCCURRED OUTSIDE OF THE UNITED STATES. WHILE THIS PRODUCT IS NOT SOLD IN THE UNITED STATES, IT IS LIKE OR SIMILAR TO A PRODUCT MARKETED IN THE UNITED STATES.
	https://www.accessdata.fda.gov/scripts/cdrh/cfdocs/cfMAUDE/Detail.CFM?MDRFOI__ID=9511216&pc=KZH	MW5091842	2019-12-16	Malfunction	MYLAN PHARMACEUTICALS, INC.	2019-12-20	KZH	WHISPERJECT DEVICE	Break	No Known Impact Or Consequence To Patient			1	Event Description: PATIENT INFORMED US ON (B)(6) 2019 HIS DEVICE IS BROKEN. OBC/FAX MADE TO MDO TO OBTAIN A NEW ONE FOR THE PATIENT.
	https://www.accessdata.fda.gov/scripts/cdrh/cfdocs/cfMAUDE/Detail.CFM?MDRFOI__ID=9511219&pc=KZH	MW5091843	2019-12-16	Injury	OWEN MUMFORD USA, INC.	2019-12-20	KZH	AUTOJECT DEVICE	Break	No Known Impact Or Consequence To Patient			1	Event Description: PATIENT SAID HIS AUTOJECT DEVICE FOR COPAXONE ¿BROKE¿. PROVIDED PATIENT WITH PHONE NUMBER TO SHARED SOLUTIONS TO REQUEST NEW ONE.
	https://www.accessdata.fda.gov/scripts/cdrh/cfdocs/cfMAUDE/Detail.CFM?MDRFOI__ID=9505719&pc=KZH	MW5091809		Malfunction	MYLAN PHARMACEUTICALS, INC.	2019-12-19	KZH	WHISPERJECT AUTOINJECTOR	Physical Resistance/Sticking	No Known Impact Or Consequence To Patient			1	Event Description: PT REPORTED THE ORANGE CLICK BUTTON ON HER SHISPERJECT "IS STUCK". SHE IS STILL ABLE TO DO HER INJECTION BUT WANTED TO GET ANOTHER ONE IN CASE IT STOPS WORKING. NO ADVERSE EVENTS REPORTED DUE TO PRODUCT ISSUE. PT STILL HAS PRODUCT ON HAND FOR RETRIEVAL. PRODUCT LOT NUMBER AND EXPIRATION DATE ARE UNK. REPLACEMENT DEVICE WAS SENT TO PT. NO FURTHER INFO AVAILABLE. REPORTED TO (B)(…
	https://www.accessdata.fda.gov/scripts/cdrh/cfdocs/cfMAUDE/Detail.CFM?MDRFOI__ID=9506259&pc=KZH	MW5091830		Malfunction	MYLAN PHARMACEUTICALS INC.	2019-12-19	KZH	WHISPERJECT	Fluid/Blood Leak; Device Slipped	No Known Impact Or Consequence To Patient			1	Event Description: REPORTER: PT. SUMMARY: WHISPERJECT FAILED WHEN ATTEMPTED INJECTION. THE CAP POPPED OFF, MEDICATION EMPTIED WITHOUT ADMINISTERING DOSE. IT IS UNK IF THE PT MISSED A DOSE OR HAD ANY OTHER PEN IN HAND TO USE. DATE OF OCCURRENCE: UNK. WAS THE PRODUCT TAKEN / ADMINISTERED? NO. CAN MFR CALL PT FOR F/U? YES. CAN MFR ARRANGE FOR PRODUCT PICK UP? YES. LOT NUMBER UNK, PT WAS NOT ABLE TO …
	https://www.accessdata.fda.gov/scripts/cdrh/cfdocs/cfMAUDE/Detail.CFM?MDRFOI__ID=9496555&pc=KZH	MW5091776		Malfunction	MYLAN PHARMACEUTICALS INC.	2019-12-18	KZH	WHISPERJECT AUTOINJECTOR	Break	No Known Impact Or Consequence To Patient			1	Event Description: SPONTANEOUS CALL THAT PATIENT BROKE THEIR WHISPERJECT DEVICE. NO MISSED DOSE OR ADVERSE EVENT. UNKNOWN IF PRODUCT IS AVAILABLE FOR RETURN. REPLACEMENT DEVICE ALREADY SHIPPED TO PATIENT. REPORTED TO (B)(6) BY: PATIENT/CAREGIVER.
	https://www.accessdata.fda.gov/scripts/cdrh/cfdocs/cfMAUDE/Detail.CFM?MDRFOI__ID=9482910&pc=KZH	0001110315-2019-00001	2019-09-23	Injury	SCANDINAVIAN HEALTH LIMITED	2019-12-17	KZH	WHISPERJECT AUTOINJECTOR	Misfire	Bacterial Infection; Bruise/Contusion; Necrosis; Scar Tissue; Reaction, Injection Site			1	Event Description: POST MARKET. SURVEY REPORT RECEIVED ON 25-NOV-2019 (OTHER NON-E2B REF. NUM.: (B)(4)). THIS CASE, RECEIVED FROM CONSUMER, NON HEALTH PRO IN THE UNITED STATES, INVOLVED A (B)(6)-YEARS-OLD FEMALE PATIENT WHO REPORTEDLY EXPERIENCED INJECTION SITE VESICLES, WOUND, INFECTION, SCAR, DEVICE MALFUNCTION WHILE USING WHISPERJECT¿ AUTOINJECTOR (MEDICAL DEVICES). MEDICAL HISTORY WERE NOT RE…
	https://www.accessdata.fda.gov/scripts/cdrh/cfdocs/cfMAUDE/Detail.CFM?MDRFOI__ID=9466876&pc=KZH	3011393376-2019-04473	2019-11-19	Malfunction	ROCHE DIABETES CARE, INC.	2019-12-13	KZH	ACCU-CHEK ® LINKASSIST	Unintended Ejection	No Known Impact Or Consequence To Patient			1	Event Description: IT WAS REPORTED THAT THE INSERTION DEVICE EJECTED THE INFUSION SET UNINTENTIONALLY. Manufacturer Narrative: THE EVENT OCCURRED OUTSIDE OF THE UNITED STATES. WHILE THIS PRODUCT IS NOT SOLD IN THE UNITED STATES, IT IS LIKE OR SIMILAR TO A PRODUCT MARKETED IN THE UNITED STATES.
	https://www.accessdata.fda.gov/scripts/cdrh/cfdocs/cfMAUDE/Detail.CFM?MDRFOI__ID=9468282&pc=KZH	MW5091671	2019-12-09	Injury	UNK	2019-12-12	KZH	AUTOINJECTOR	Break	Underdose; No Code Available			1	Event Description: PT REPORTED ON (B)(6) 2019 THAT HE WAS ON COPAXONE FOR 5 YRS AND USED THE AUTOINJECTOR, BUT DID NOT EVER GET A NEW AUTOINJECTOR THAT WHOLE TIME AND IT STARTED MALFUNCTIONING AND HE DID NOT REALIZE IT AND WAS NOT GETTING ALL OF THE COPAXONE INTO HIS SYSTEM, CAUSING A RELAPSE AND HOSPITALIZATION IN (B)(6) 2019.
	https://www.accessdata.fda.gov/scripts/cdrh/cfdocs/cfMAUDE/Detail.CFM?MDRFOI__ID=9432582&pc=KZH	3011393376-2019-04433	2019-11-26	Malfunction	ROCHE DIABETES CARE, INC.	2019-12-06	KZH	ACCU-CHEK ® LINKASSIST	Unintended Ejection	No Consequences Or Impact To Patient			1	Event Description: IT WAS REPORTED THAT THE INSERTION DEVICE EJECTED THE INFUSION SET UNINTENTIONALLY. Manufacturer Narrative: THE EVENT OCCURRED OUTSIDE OF THE UNITED STATES. WHILE THIS PRODUCT IS NOT SOLD IN THE UNITED STATES, IT IS LIKE OR SIMILAR TO A PRODUCT MARKETED IN THE UNITED STATES
	https://www.accessdata.fda.gov/scripts/cdrh/cfdocs/cfMAUDE/Detail.CFM?MDRFOI__ID=9437984&pc=KZH	MW5091528	2019-12-03	Injury	MYLAN PHARMACEUTICALS, INC.	2019-12-06	KZH	WHISPERJECT DEVICE	Failure to Deliver	No Known Impact Or Consequence To Patient			1	Event Description: PT JUST RECEIVED WHISPERJECT DEVICE AND STATES THAT IT IS NOT WORKING. PT HAS PREVIOUS EXPERIENCE WITH SIMILAR SELF INJECTABLES. PT STATES THAT SHE HAS TRIED SEVERAL TIMES, FOLLOWING THE INSTRUCTIONS INCLUDED WITH THE DEVICE, TO ADMINISTER HER MEDICATION. STATES THAT THE DEVICE WILL NOT INJECT THE MEDICATION.
	https://www.accessdata.fda.gov/scripts/cdrh/cfdocs/cfMAUDE/Detail.CFM?MDRFOI__ID=9426222&pc=KZH	MW5091498	2019-11-18	Malfunction	MYLAN PHARMACEUTICALS INC.	2019-12-05	KZH	WHISPERJECT	Defective Device	No Known Impact Or Consequence To Patient			1	Event Description: SPONTANEOUS CALL RECEIVED FROM PT TO REPORT THAT SINCE (B)(6) 2019, HER WHISPERJECT DEVICE FOR HER GLATIRAMER IS NO LONGER WORKING. SHE IS HAVING TO ADMINISTER HER GLATIRAMER AS A SYRINGE WHICH IS INCONVENIENT FOR HER. SHE HAS NOT MISSED A DOSE, AND HER NEXT DOSE IS ON FRIDAY. REPORTED TO (B)(6) BY PT/CAREGIVER.
	https://www.accessdata.fda.gov/scripts/cdrh/cfdocs/cfMAUDE/Detail.CFM?MDRFOI__ID=9402516&pc=KZH	MW5091387		Malfunction	MYLAN PHARMACEUTICALS INC.	2019-12-02	KZH	WHISPERJECT AUTOINJECTOR	Mechanical Jam	No Known Impact Or Consequence To Patient			1	Event Description: PT SPONTANEOUSLY CALLED, STATING THAT HER WHISPERJECT IS NOT WORKING. SHE IS UNSURE IF IT IS JAMMED. I GAVE HER A NUMBER FOR SUPPORT AND QUESTIONS FOR THE WHISPERJECT. SHE DOES NOT WANT US TO SEND A NEW ONE YET. SHE WILL CALL THAT NUMBER AND SEE IF SHE CAN GET IT WORKING. SHE WILL INJECT WITHOUT IT FOR THE TIME BEING. REPORTED TO (B)(6) BY PT/CAREGIVER.
	https://www.accessdata.fda.gov/scripts/cdrh/cfdocs/cfMAUDE/Detail.CFM?MDRFOI__ID=9384176&pc=KZH	MW5091337		Malfunction	OWEN MUMFORD LTD.	2019-11-26	KZH	COPAXONE AUTOJECT	Therapeutic or Diagnostic Output Failure	No Known Impact Or Consequence To Patient			1	Event Description: REPORTER OF PRODUCT COMPLAINT: PT. SUMMARY OF PRODUCT COMPLAINT: ATTEMPTED TO USE AUTOJECT DEVICE AND IT WOULD NOT INJECT. DATE OF OCCURRENCE: UNK. WAS THE PRODUCT TAKEN / ADMINISTERED? WAS ABLE TO USE THIRD PREFILLED SYRINGE TO GET DOSE. CAN MFR CALL PT FOR F/U? ES. CAN MFR ARRANGE FOR PRODUCT FOR PICKUP? YES. PROVIDER NAME: (B)(6) MD. REPORTED TO (B)(6) BY PT/CAREGIVER.
	https://www.accessdata.fda.gov/scripts/cdrh/cfdocs/cfMAUDE/Detail.CFM?MDRFOI__ID=9376877&pc=KZH	MW5091303	2019-11-20	Injury	MYLAN PHARMACEUTICALS, INC.	2019-11-25	KZH	WHISPERJECT DEVICE	Break	No Known Impact Or Consequence To Patient			1	Event Description: DEVICE BROKE. SEE SCANNED PAGE.
	https://www.accessdata.fda.gov/scripts/cdrh/cfdocs/cfMAUDE/Detail.CFM?MDRFOI__ID=9355626&pc=KZH	3011393376-2019-04263		Malfunction	ROCHE DIABETES CARE, INC.	2019-11-21	KZH	ACCU-CHEK ® LINKASSIST	Unintended Ejection	No Consequences Or Impact To Patient			1	Event Description: IT WAS REPORTED THAT THE INSERTION DEVICE EJECTED THE INFUSION SET UNINTENTIONALLY. Manufacturer Narrative: THE EVENT OCCURRED OUTSIDE OF THE UNITED STATES. WHILE THIS PRODUCT IS NOT SOLD IN THE UNITED STATES, IT IS LIKE OR SIMILAR TO A PRODUCT MARKETED IN THE UNITED STATES.
	https://www.accessdata.fda.gov/scripts/cdrh/cfdocs/cfMAUDE/Detail.CFM?MDRFOI__ID=9355662&pc=KZH	3011393376-2019-04266	2019-11-12	Malfunction	ROCHE DIABETES CARE, INC.	2019-11-21	KZH	ACCU-CHEK ® LINKASSIST PLUS INSERTION DEVICE	Unintended Ejection	No Consequences Or Impact To Patient			1	Event Description: IT WAS REPORTED THAT THE INSERTION DEVICE EJECTED THE INFUSION SET UNINTENTIONALLY. Manufacturer Narrative: THE EVENT OCCURRED OUTSIDE OF THE UNITED STATES. WHILE THIS PRODUCT IS NOT SOLD IN THE UNITED STATES, IT IS LIKE OR SIMILAR TO A PRODUCT MARKETED IN THE UNITED STATES
	https://www.accessdata.fda.gov/scripts/cdrh/cfdocs/cfMAUDE/Detail.CFM?MDRFOI__ID=9298712&pc=KZH	3011393376-2019-03748		Malfunction	ROCHE DIABETES CARE, INC.	2019-11-08	KZH	ACCU-CHEK ® LINKASSIST PLUS INSERTION DEVICE	Unintended Ejection	No Consequences Or Impact To Patient			1	Event Description: IT WAS REPORTED THAT THE INSERTION DEVICE EJECTED THE INFUSION SET UNINTENTIONALLY. Manufacturer Narrative: THE EVENT OCCURRED OUTSIDE OF THE UNITED STATES. WHILE THIS PRODUCT IS NOT SOLD IN THE UNITED STATES, IT IS LIKE OR SIMILAR TO A PRODUCT MARKETED IN THE UNITED STATES.
	https://www.accessdata.fda.gov/scripts/cdrh/cfdocs/cfMAUDE/Detail.CFM?MDRFOI__ID=9310567&pc=KZH	MW5090993	2019-11-05	Malfunction	MYLAN PHARMACEUTICALS INC.	2019-11-08	KZH	WHISPERJECT	Material Twisted/Bent; Physical Resistance/Sticking	Underdose			1	Event Description: PT CALLED IN STATING HER WHISPERJECT AND GLATIRAMER PFS ARE MALFUNCTIONING. THE NEEDLE KEEPS BENDING AND THE TRIGGER BUTTON ON THE WHISPERJECT KEEPS STICKING. PT HAS NOT MISSED DOSES. PROVIDED NUMBER TO MYLAN FOR PT TO CALL AND REPORT THE ISSUE.
	https://www.accessdata.fda.gov/scripts/cdrh/cfdocs/cfMAUDE/Detail.CFM?MDRFOI__ID=9295434&pc=KZH	MW5090959		Malfunction	MYLAN PHARMACEUTICALS, INC.	2019-11-07	KZH	WHISPERJECT AUTOINJECTOR	Defective Component	No Known Impact Or Consequence To Patient			1	Event Description: PT HAS A DEFECTIVE DEVICE. UNK IF DEVICE IS AVAILABLE FOR INSPECTION. UNK IF PT MISSED A DOSE OR EXPERIENCED AN ADVERSE EVENT DUE TO DEFECTIVE DEVICE. WILL SHIP OUT ANOTHER FOR PT. SPONTANEOUS CALL. NO ADD'L INFO. REPORTED TO (B)(6).
	https://www.accessdata.fda.gov/scripts/cdrh/cfdocs/cfMAUDE/Detail.CFM?MDRFOI__ID=9295638&pc=KZH	MW5090980	2019-11-04	Injury	OWEN MUMFORD LTD.	2019-11-07	KZH	AUTOJECT	Manufacturing, Packaging or Shipping Problem	Underdose			1	Event Description: PT STATES THAT SHE LOST A DOSE OF MEDICATION DUE TO HER AUTOJECT DEVICE HAVING A MFG DEFECT. SHE WAS PROVIDED THE PHONE NUMBER FOR TEVA TO ATTEMPT TO OBTAIN A REPLACEMENT FOR HER LOST DOSE. NO DOSES HAVE BEEN MISSED OR DELAYED AS A RESULT OF THE SITUATION TO DATE.
	https://www.accessdata.fda.gov/scripts/cdrh/cfdocs/cfMAUDE/Detail.CFM?MDRFOI__ID=9291096&pc=KZH	MW5090940		Malfunction	MYLAN PHARMACEUTICALS, INC.	2019-11-06	KZH	WHISPERJECT	Break; Detachment of Device or Device Component	No Known Impact Or Consequence To Patient			1	Event Description: PC REPORTING INFO: REPORTER OF PRODUCT COMPLAINT: PATIENT. SUMMARY OF PRODUCT COMPLAINT: GLATIRAMER "POORLY MADE". SHE WAS USING THE WHISPERJECT DEVICE. "THE EDGES OF THE SYRINGE WOULD SNAP OFF" NEEDLES WOULD BREAK OFF. DATE OF OCCURRENCE: UNKNOWN. WAS THE PRODUCT TAKEN/ADMINISTERED?: UNKNOWN. CAN MANUFACTURER CALL PATIENT FOR FOLLOW UP? NO. CAN A MANUFACTURER ARRANGE FOR A PRO…
	https://www.accessdata.fda.gov/scripts/cdrh/cfdocs/cfMAUDE/Detail.CFM?MDRFOI__ID=9260782&pc=KZH	MW5090802	2019-10-25	Malfunction	MYLAN PHARMACEUTICALS INC.	2019-10-30	KZH	WHISPERJECT	Break; Detachment of Device or Device Component	No Known Impact Or Consequence To Patient			1	Event Description: PT WAS ATTEMPTING TO REMOVE THE MEDICATION NEEDLE CAP FROM THE ORANGE NEEDLE CAP OF THE WHISPERJECT DEVICE AND A PIECE OF THE ORANGE CAP BROKE OFF. THE PHARMACIST PROVIDED HIM WITH THE MFR'S PHONE NUMBER TO REPLACE THE ORANGE CAP.
	https://www.accessdata.fda.gov/scripts/cdrh/cfdocs/cfMAUDE/Detail.CFM?MDRFOI__ID=9255447&pc=KZH	MW5090771		Malfunction	MYLAN PHARMACEUTICALS, INC.	2019-10-29	KZH	WHISPERJECT AUTOINJECTOR	Defective Device	No Consequences Or Impact To Patient			1	Event Description: PT'S WHISPERJECT HAS MALFUNCTIONED AND IS NO LONGER WORKING. SENT A REPLACEMENT. UNK IF PT DEVICE TO RETURN FOR INSPECTION. NO ADVERSE EFFECTS NOTED. REPORTED TO (B)(6) BY PT/CAREGIVER.
	https://www.accessdata.fda.gov/scripts/cdrh/cfdocs/cfMAUDE/Detail.CFM?MDRFOI__ID=9250094&pc=KZH	MW5090752	2019-10-14	Malfunction	UNKNOWN	2019-10-28	KZH	COPAXONE	Break	No Known Impact Or Consequence To Patient			1	Event Description: REPORTER OF PRODUCT COMPLAINT: PATIENT. SUMMARY OF PRODUCT COMPLAINT: AUTOINJECTOR BROKEN. DATE OF OCCURRENCE: (B)(6) 2019. WAS THE PRODUCT TAKEN/ADMINISTERED?: YES. CAN MANUFACTURER CALL PATIENT FOR FOLLOW UP?: YES. CAN MANUFACTURER ARRANGE FOR PRODUCT PICK UP?: YES. MD AWARE UNKNOWN, AND DRUG THERAPY CONTINUES UNCHANGED. UNKNOWN IF PT EXPERIENCED ANY ADVERSE EVENTS. REPORTED …
	https://www.accessdata.fda.gov/scripts/cdrh/cfdocs/cfMAUDE/Detail.CFM?MDRFOI__ID=9244618&pc=KZH	MW5090676	2019-09-27	Malfunction	MYLAN PHARMACEUTICALS INC.	2019-10-25	KZH	WHISPERJECT AUTO INJECTOR	Activation, Positioning or Separation Problem	No Known Impact Or Consequence To Patient			1	Event Description: PT REPORTS WHEN TRYING TO INJECT MEDICATION USING THE WHISPERJECT AUTO INJECTOR, THE ORANGE CAP THAT SHOULD CLICK INTO PLACE TO USE THE SYRINGE WOULDN'T CLICK INTO PLACE. HE WAS ABLE TO TWIST IT ENOUGH TO WHERE IT STUCK AND ALLOWED HIM TO USE THE DEVICE. DATE OF OCCURRENCE: (B)(6) 2019. WAS THE PRODUCT TAKEN / ADMINISTERED? YES; CAN MFR CALL PT FOR F/U? YES; CAN MFR ARRANGE FOR…
	https://www.accessdata.fda.gov/scripts/cdrh/cfdocs/cfMAUDE/Detail.CFM?MDRFOI__ID=9245155&pc=KZH	MW5090712		Malfunction	MYLAN PHARMACEUTICALS INC.	2019-10-25	KZH	WHISPERJECT	Difficult to Remove; Naturally Worn	No Known Impact Or Consequence To Patient			1	Event Description: PT REPORTS THAT SHE HAS AN OLD WHISPERJECT THAT IS YEARS OLD HAVING ISSUES REMOVING RED CAP AND HAS TO WRESTLE WITH DEVICE TO REMOVE SYRINGE. DATE OF OCCURRENCE: UNK. WAS THE PT TAKEN/ADMINISTERED? YES. CAN MFR CALL PT FOR F/U? YES. CAN MFR ARRANGE FOR PRODUCT PICK UP? YES. LOT NUMBER UNK DUE TO OLD DEVICE. REPORTED TO (B)(6) BY PT/CAREGIVER.
	https://www.accessdata.fda.gov/scripts/cdrh/cfdocs/cfMAUDE/Detail.CFM?MDRFOI__ID=9220807&pc=KZH	3011393376-2019-03846	2019-10-02	Malfunction	ROCHE DIABETES CARE, INC.	2019-10-22	KZH	ACCU-CHEK ® LINKASSIST	Unintended Ejection	No Known Impact Or Consequence To Patient			1	Event Description: IT WAS REPORTED THAT THE INSERTION DEVICE EJECTED THE INFUSION SET UNINTENTIONALLY. Manufacturer Narrative: THE EVENT OCCURRED OUTSIDE OF THE UNITED STATES. WHILE THIS PRODUCT IS NOT SOLD IN THE UNITED STATES, IT IS LIKE OR SIMILAR TO A PRODUCT MARKETED IN THE UNITED STATES.
	https://www.accessdata.fda.gov/scripts/cdrh/cfdocs/cfMAUDE/Detail.CFM?MDRFOI__ID=9225384&pc=KZH	MW5090588	2019-10-19	Injury	SANDOZ GMBH / SANDOZ INC.	2019-10-22	KZH	GLATOPA	Difficult to Remove; Physical Resistance/Sticking	Inflammation; Pain; Local Reaction			1	Event Description: PT CALLED TO REPORT A PROBLEM WITH HER GLATOPA SYRINGE. PT STATED IN 2017, SHE REPORTED TO THE MFR A PROBLEM WHERE, A COUPLE TIMES, HER NEEDLE BECAME STUCK IN HER SKIN, AND CAUSED A PAINFUL REACTION. PT SAID THIS ISSUE HAS HAPPENED AGAIN ON (B)(6) 2019. PT SAID THERE WAS A BARB AT THE END OF THE NEEDLE THAT BECAME STUCK. PT SAID THE NEEDLE IS VERY HARD TO REMOVE, IT'S PAINFUL A…
	https://www.accessdata.fda.gov/scripts/cdrh/cfdocs/cfMAUDE/Detail.CFM?MDRFOI__ID=9197122&pc=KZH	MW5090408	2019-10-10	Malfunction	MYLAN PHARMACEUTICALS INC.	2019-10-15	KZH	WHISPERJECT GLATIRAMER 40 MG PFS INJ (12/BOX)	Manufacturing, Packaging or Shipping Problem	Pain			1	Event Description: ON (B)(6) 2019 THE PT COMPLAINED THE GLATIRAMER SYRINGE SHAPE DOESN'T HAVE AN AREA TO REST HER ARTHRITIC FINGERS TO HELP HER HOLD THE SYRINGE PROPERLY. WHEN ON COPAXONE, SHE PROVIDED A HOLDER THAT SLIDE OVER THE SYRINGE TO HELP. THE WHISPERJECT IS PAINFUL TO HER.
	https://www.accessdata.fda.gov/scripts/cdrh/cfdocs/cfMAUDE/Detail.CFM?MDRFOI__ID=9161699&pc=KZH	MW5090243		Malfunction	MYLAN PHARMACEUTICALS INC.	2019-10-04	KZH	WHISPERJECT AUTOINJECTOR	Crack; Material Twisted/Bent	No Known Impact Or Consequence To Patient			1	Event Description: SPONTANEOUS CALL FROM (B)(6) FROM HUB OF GLATIRAMER ACETATE ASKING IF PT GOT HIS REPLACEMENT FOR WHISPERJECT AUTOINJECTOR FROM (B)(6) 2018 FOR REPLACEMENT. PT TOLD (B)(6) HE DID NOT RECEIVED WHISPERJECT AUTOINJECTOR - CALLED PT AND CONFERENCED WITH (B)(6) AND SHE ASKED PT ABOUT WHISPERJECT; PT STATED, NEEDS A REPLACEMENT FOR WHISPERJECT AUTOINJECTOR DUE TO ONE HE HAS IS BENT AN…
	https://www.accessdata.fda.gov/scripts/cdrh/cfdocs/cfMAUDE/Detail.CFM?MDRFOI__ID=9156782&pc=KZH	MW5090231	2019-09-16	Malfunction	MYLAN PHARMACEUTICALS INC.	2019-10-03	KZH	WHISPERJECT GLATIRAMER ACETATE	Dull, Blunt; Physical Resistance/Sticking	No Known Impact Or Consequence To Patient			1	Event Description: REPORTER OF PRODUCT COMPLAINT: PT. SUMMARY OF PRODUCT COMPLAINT. WHISPERJECT WON'T CLICK THE PLUNGER GETS STUCK. SHE STATES THE NEEDLES SEEM DULL AS WELL - UNK IF PT EXPERIENCED ANY SIDE EFFECTS. DATE OF OCCURRENCE: (B)(6) 2019. WAS THE PRODUCT TAKEN / ADMINISTERED? PT TRIES TO USE IT BUT WILL TAKE MEDICINE OUT AND SELF INJECT BECAUSE IT DOESN'T USUALLY WORK. CAN MFR CALL PT FO…
	https://www.accessdata.fda.gov/scripts/cdrh/cfdocs/cfMAUDE/Detail.CFM?MDRFOI__ID=9117890&pc=KZH	MW5090012	2019-08-28	Malfunction	MYLAN PHARMACEUTICALS INC.	2019-09-24	KZH	WHISPERJECT	Defective Device; Physical Resistance/Sticking	No Known Impact Or Consequence To Patient			1	Event Description: MYLAN PRESCRIPTION WHISPER JECT (AUTO-INJECTOR DEVICE) DOES NOT HANDLE THE NEEDLE CAP REMOVAL PROPERLY. THIS WAS REPORTED IMMEDIATELY TO MYLAN (CASE # (B)(4)), WITH SUPPORTING DOCUMENTATION AND PHOTOS, FOLLOWED BY ADDITIONAL TELEPHONE DISCUSSIONS, (THUS THIS REPORT IS HOPEFULLY REDUNDANT TO MYLAN'S REPORT). AFTER THE SYRINGE IS INSERTED INTO THE AUTO-INJECTOR AND THE DEVICE LOC…
	https://www.accessdata.fda.gov/scripts/cdrh/cfdocs/cfMAUDE/Detail.CFM?MDRFOI__ID=9087149&pc=KZH	3011393376-2019-03462	2019-09-13	Malfunction	ROCHE DIABETES CARE, INC.	2019-09-19	KZH	ACCU-CHEK ® LINKASSIST	Unintended Ejection	Needle Stick/Puncture			1	Event Description: IT WAS REPORTED THAT THE INSERTION DEVICE EJECTED THE INFUSION SETS UNINTENTIONALLY. Manufacturer Narrative: THE EVENT OCCURRED OUTSIDE OF THE UNITED STATES. WHILE THIS PRODUCT IS NOT SOLD IN THE UNITED STATES, IT IS LIKE OR SIMILAR TO A PRODUCT MARKETED IN THE UNITED STATES
	https://www.accessdata.fda.gov/scripts/cdrh/cfdocs/cfMAUDE/Detail.CFM?MDRFOI__ID=9069941&pc=KZH	MW5089808	2019-09-09	Malfunction	MYLAN PHARMACEUTICALS, INC.	2019-09-13	KZH	WHISPERJECT	Break; Material Twisted/Bent	No Known Impact Or Consequence To Patient			1	Event Description: PT STATES THAT WHISPERJECT DEVICE MALFUNCTIONED AND BENT THE NEEDLE OF 1 GALTIRAMER 40MG SYRINGE. SHE STATES SHE THINKS THE SPRING BROKE IN WHISPERJECT. SHE IS ABLE TO GIVE DOSE WITH ANOTHER PFS. PROVIDED MYLAN HOME NUMBER FOR PT TO GET REPLACEMENT.
	https://www.accessdata.fda.gov/scripts/cdrh/cfdocs/cfMAUDE/Detail.CFM?MDRFOI__ID=8989344&pc=KZH	3011393376-2019-03364		Malfunction	ROCHE DIABETES CARE, INC.	2019-09-11	KZH	ACCU-CHEK ® LINKASSIST	Unintended Ejection	No Consequences Or Impact To Patient			1	Event Description: IT WAS REPORTED THAT THE INSERTION DEVICE EJECTED THE INFUSION SET UNINTENTIONALLY. Manufacturer Narrative: THE EVENT OCCURRED OUTSIDE OF THE UNITED STATES. WHILE THIS PRODUCT IS NOT SOLD IN THE UNITED STATES, IT IS LIKE OR SIMILAR TO A PRODUCT MARKETED IN THE UNITED STATES.
	https://www.accessdata.fda.gov/scripts/cdrh/cfdocs/cfMAUDE/Detail.CFM?MDRFOI__ID=8981171&pc=KZH	3011393376-2019-03318		Malfunction	ROCHE DIABETES CARE, INC.	2019-09-10	KZH	ACCU-CHEK ® LINKASSIST	Unintended Ejection	No Consequences Or Impact To Patient			1	Event Description: IT WAS REPORTED THAT THE INSERTION DEVICE EJECTED THE INFUSION SET UNINTENTIONALLY. Manufacturer Narrative: THE EVENT OCCURRED OUTSIDE OF THE UNITED STATES WHILE THIS PRODUCT IS NOT SOLD IN THE UNITED STATES, IT IS LIKE OR SIMILAR TO A PRODUCT MARKETED IN THE UNITED STATES.
	https://www.accessdata.fda.gov/scripts/cdrh/cfdocs/cfMAUDE/Detail.CFM?MDRFOI__ID=8945064&pc=KZH	8945064	2019-06-28	Malfunction	NOVARTIS PHARMACEUTICALS CORPORATION	2019-08-29	KZH	EXTAVIA® AUTO-INJECTOR II	Dull, Blunt	Pain			1	Event Description: PATIENT PREVIOUSLY RECEIVED OMALIZUMAB BY WAY OF THE VIAL MIXED AND DRAWN UP BY NURSE, BUT PRESENTLY THE PATIENT RECEIVES PRE-FILLED OMAZLIMAB SYRINGES. PATIENT REPORTS THE ADMINISTRATION WITH PRE-FILLED SYRINGE IS SIGNIFICANTLY MORE PAINFUL THAN THE OTHER INJECTIONS THAT REQUIRED MIXING. NURSE ADMINISTERING THE PRE-FILLED SYRINGE SHARED THAT SHE THINKS THAT THE NEEDLE DOES NOT…
	https://www.accessdata.fda.gov/scripts/cdrh/cfdocs/cfMAUDE/Detail.CFM?MDRFOI__ID=8931164&pc=KZH	MW5089300	2019-08-19	Malfunction	MYLAN PHARMACEUTICALS, INC.	2019-08-26	KZH	WHISPERJECT	Inaccurate Delivery	No Known Impact Or Consequence To Patient			1	Event Description: PT DID AN INJECTION LAST NIGHT AT 10:45PM AND COUNTED TO 15 (MISSISSIPPI) TO MAKE SURE SHE GOT ALL OF HER MEDICATION. HER INJECTION WAS IN HER BUTTOCKS / HIP / BACK AREA SO SHE COULDN'T SEE THE WINDOW. NOT ALL OF THE MEDICATION WAS DISPENSED. THIS IS THE 2ND TIME THIS HAS HAPPENED. THIS HAPPENED SEVERAL MONTHS AGO. IT SOUNDS LIKE IT IS THE WHISPERJECT DEVICE. I AM HAVING HER CA…
	https://www.accessdata.fda.gov/scripts/cdrh/cfdocs/cfMAUDE/Detail.CFM?MDRFOI__ID=8922796&pc=KZH	MW5089250	2019-08-08	Malfunction	MYLAN PHARMACEUTICALS INC.	2019-08-21	KZH	WHISPERJECT AUTOINJECTOR	Fluid/Blood Leak; Defective Component	No Known Impact Or Consequence To Patient			1	Event Description: PER SPONTANEOUS CALL FROM PT - SHE REPORTED THAT HER GLATIRAMER AND WHISPERJECT DEVICE MALFUNCTIONED. THE BUTTON WOULD NOT PRESS ON THE WHISPERJECT AND THE MEDICATION SPILLED EVERYWHERE. THE PT SAID HE WAS HAVING TROUBLES WITH THE DEVICE, SO WE ARE SENDING A NEW ONE TO HER. THE PT WILL NOT MISS A DOSE SINCE SHE HAS ANOTHER SYRINGE. PT DID NOT EXPERIENCE ANY ADVERSE EFFECTS. PT …
	https://www.accessdata.fda.gov/scripts/cdrh/cfdocs/cfMAUDE/Detail.CFM?MDRFOI__ID=8892709&pc=KZH	3011393376-2019-03002	2019-08-12	Malfunction	ROCHE DIABETES CARE, INC.	2019-08-14	KZH	ACCU-CHEK ® LINKASSIST PLUS INSERTION DEVICE	Misfire	No Consequences Or Impact To Patient			1	Event Description: IT WAS REPORTED THAT THE INSERTION DEVICE EJECTED THE INFUSION SET UNINTENTIONALLY. Manufacturer Narrative: THE EVENT OCCURRED OUTSIDE OF THE UNITED STATES. WHILE THIS PRODUCT IS NOT SOLD IN THE UNITED STATES, IT IS LIKE OR SIMILAR TO A PRODUCT MARKETED IN THE UNITED STATES. PRODUCT IS NO LONGER AVAILABLE TO BE RETURNED.
	https://www.accessdata.fda.gov/scripts/cdrh/cfdocs/cfMAUDE/Detail.CFM?MDRFOI__ID=8893350&pc=KZH	MW5089011	2019-08-08	Malfunction	MYLAN PHARMACEUTICALS INC.	2019-08-13	KZH	WHISPERJECT	Output Problem	No Known Impact Or Consequence To Patient			1	Event Description: PT CALLED AND STATED THAT WHISPERJECT DEVICE IS NOT WORKING. SHE PLACED SYRINGE INSIDE AND DID EVERYTHING BY INSTRUCTIONS BUT MEDICATION IS STILL NOT COMING OUT. PROVIDED HER WITH MFR NUMBER SO SHE CAN CALL FOR REPLACEMENT.
	https://www.accessdata.fda.gov/scripts/cdrh/cfdocs/cfMAUDE/Detail.CFM?MDRFOI__ID=8888406&pc=KZH	MW5088970	2019-08-06	Injury	MYLAN PHARMACEUTICALS INC.	2019-08-12	KZH	WHISPERJECT	Use of Device Problem	Reaction, Injection Site			1	Event Description: ON (B)(6) 2019, PT REPORTS THAT SHE HAD TO STOP USING THE WHISPERJECT DEVICE BECAUSE SHE FELT IT WAS TOO SHAKY AND DIFFICULT FOR HER. SHE SAYS MANUAL INJECTIONS ARE GOING OKAY BUT SHE HAS BURNING AND WELTS WHEN SHE INJECTS IN HER THIGHS.
	https://www.accessdata.fda.gov/scripts/cdrh/cfdocs/cfMAUDE/Detail.CFM?MDRFOI__ID=8888802&pc=KZH	MW5088979	2019-08-06	Injury	MYLAN PHARMACEUTICALS INC.	2019-08-12	KZH	WHISPERJECT	Failure to Deliver; Physical Resistance/Sticking	No Known Impact Or Consequence To Patient			1	Event Description: PT INDICATED HER WHISPERJECT ORANGE BUTTON IS STUCK AND SHE CANNOT USE IT TO DELIVER THE MEDICATION. AFTER REVIEWING HOW TO DO THE INJECTION, IT SOUNDS LIKE THE PT HAD THE RIGHT TECHNIQUE, AND THE PEN WAS MALFUNCTIONING, ADVISED THE PT TO REACH OUT TO THE MFR FOR ADD'L TEACHING AND A NEW PEN.
	https://www.accessdata.fda.gov/scripts/cdrh/cfdocs/cfMAUDE/Detail.CFM?MDRFOI__ID=8888879&pc=KZH	MW5088984		Malfunction	MYLAN PHARMACEUTICALS INC.	2019-08-12	KZH	WHISPERJECT AUTOINJECTOR	Failure to Deliver	No Known Impact Or Consequence To Patient			1	Event Description: SPONTANEOUS CALL FROM PT WHO ADVISED THAT THERE IS A DEFECT WITH THE WHISPERJECT AUTOINJECTOR. PT STATED THAT SHE LOADED THE INJECTOR BUT WHEN PRESSED, NOTHING COMES OUT. CALL TO MYLAN (MFR) SPOKE TO (B)(4) (RN) SHE STATES THAT MORE THAN LIKELY PT IS USING IT INCORRECTLY, AND SHE WILL SPEAK WITH HER TO TROUBLESHOOT. SHE ALSO ADVISED THAT IF IT DOES NOT WORK, WILL CONTACT (B)(6)…
	https://www.accessdata.fda.gov/scripts/cdrh/cfdocs/cfMAUDE/Detail.CFM?MDRFOI__ID=8879489&pc=KZH	MW5088927	2019-08-01	Injury	MYLAN PHARMACEUTICALS INC.	2019-08-08	KZH	WHISPERJECT	Output Problem	Erythema; Pain; Swelling			1	Event Description: ON (B)(6) 2019 PHARMACIST WAS NOTIFIED THAT THE PT HAS BEEN EXPERIENCING SLOWNESS WITH THE WHISPERJECT DEVICE WHICH HAS CAUSED PAINFUL INJECTION SITE REACTIONS - REDNESS, PAIN, SWELLING. CONTACTING MD TO GET A PRESCRIPTION FOR THE WHISPERJECT DEVICE.
	https://www.accessdata.fda.gov/scripts/cdrh/cfdocs/cfMAUDE/Detail.CFM?MDRFOI__ID=8874038&pc=KZH	MW5088874	2019-08-01	Injury	MYLAN PHARMACEUTICALS, INC.	2019-08-07	KZH	WHISPERJECT	Failure to Deliver	Underdose			1	Event Description: ON (B)(6) 2019, PT CALLED TO REPORT HER WHISPERJECT DEVICE IS NOT WORKING PROPERLY CAUSING HER TO MISS HER DOSE ON (B)(6) 2019.
	https://www.accessdata.fda.gov/scripts/cdrh/cfdocs/cfMAUDE/Detail.CFM?MDRFOI__ID=8846991&pc=KZH	MW5088564	2019-07-15	Malfunction	MYLAN PHARMACEUTICALS INC.	2019-07-30	KZH	WHISPERJECT AUTOINJECTOR	Mechanical Jam	No Known Impact Or Consequence To Patient			1	Event Description: PT SPONTANEOUSLY REPORTED SHE WENT TO GIVE INJECTION TODAY, USING WHISPERJECT DEVICE AND THE DEVICE JAMMED. PT IS UNABLE TO MOVE FROM THE DEPTH SETTINGS. PT CONTACTED MFR FOR TROUBLESHOOTING AND DEVICE WAS STILL JAMMED. NO ADD'L ADVERSE EVENTS OR SIDE EFFECTS WERE MENTIONED BY PT DUE TO PRODUCT ISSUE. NO FURTHER INFO PROVIDED. A NEW DEVICE WAS SHIPPED TO PT FROM PHARMACY. REPOR…
	https://www.accessdata.fda.gov/scripts/cdrh/cfdocs/cfMAUDE/Detail.CFM?MDRFOI__ID=8837431&pc=KZH	3011393376-2019-02778	2019-07-21	Malfunction	ROCHE DIABETES CARE, INC.	2019-07-29	KZH	ACCU-CHEK ® LINKASSIST PLUS INSERTION DEVICE	Unintended Ejection	No Consequences Or Impact To Patient			1	Event Description: IT WAS REPORTED THAT THE INSERTION DEVICE EJECTED THE INFUSION SET UNINTENTIONALLY. Manufacturer Narrative: THE EVENT OCCURRED OUTSIDE OF THE UNITED STATES WHILE THIS PRODUCT IS NOT SOLD IN THE UNITED STATES, IT IS LIKE OR SIMILAR TO A PRODUCT MARKETED IN THE UNITED STATES.
	https://www.accessdata.fda.gov/scripts/cdrh/cfdocs/cfMAUDE/Detail.CFM?MDRFOI__ID=8824099&pc=KZH	3011393376-2019-02742		Malfunction	ROCHE DIABETES CARE, INC.	2019-07-24	KZH	ACCU-CHEK ® LINKASSIST PLUS INSERTION DEVICE	Unintended Ejection	No Consequences Or Impact To Patient			1	Event Description: IT WAS REPORTED THAT THE INSERTION DEVICE EJECTED THE INFUSION SET UNINTENTIONALLY. Manufacturer Narrative: THE EVENT OCCURRED OUTSIDE OF THE UNITED STATES. WHILE THIS PRODUCT IS NOT SOLD IN THE UNITED STATES, IT IS LIKE OR SIMILAR TO A PRODUCT MARKETED IN THE UNITED STATES.
	https://www.accessdata.fda.gov/scripts/cdrh/cfdocs/cfMAUDE/Detail.CFM?MDRFOI__ID=8816173&pc=KZH	3011393376-2019-02693	2019-07-17	Malfunction	ROCHE DIABETES CARE, INC.	2019-07-23	KZH	ACCU-CHEK ® LINKASSIST PLUS INSERTION DEVICE	Misfire	No Consequences Or Impact To Patient			1	Event Description: IT WAS REPORTED THAT THE INSERTION DEVICE EJECTED THE INFUSION SET UNINTENTIONALLY. Manufacturer Narrative: THE EVENT OCCURRED OUTSIDE OF THE UNITED STATES. WHILE THIS PRODUCT IS NOT SOLD IN THE UNITED STATES, IT IS LIKE OR SIMILAR TO A PRODUCT MARKETED IN THE UNITED STATES.
	https://www.accessdata.fda.gov/scripts/cdrh/cfdocs/cfMAUDE/Detail.CFM?MDRFOI__ID=8817597&pc=KZH	MW5088290	2019-07-15	Malfunction	SANDOZ INC.	2019-07-22	KZH	OMNITROPE PEN	Break	No Known Impact Or Consequence To Patient			1	Event Description: PT'S FATHER CALLED IN AND EXPRESSED CONCERN THAT THE OMNITROPE PEN FOR USE WITH OMNITROPE 10MG CARTRIDGES IS BROKEN. HE STATES HIS SON HAS BEEN TELLING HIM HE DOES NOT GET THE FULL DOSE WHEN INJECTING; HOWEVER FATHER HAS BEEN AWAY ON BUSINESS AND IS UNSURE OF THE SPECIFICS AS TO WHAT IS HAPPENING AND HOW SON KNOWS HE IS NOT GETTING FULL DOSE. I SCHEDULED A VIDEO CONSULTATION WI…
	https://www.accessdata.fda.gov/scripts/cdrh/cfdocs/cfMAUDE/Detail.CFM?MDRFOI__ID=8807697&pc=KZH	3011393376-2019-02621	2019-07-12	Malfunction	ROCHE DIABETES CARE, INC.	2019-07-19	KZH	ACCU-CHEK ® LINKASSIST PLUS INSERTION DEVICE	Unintended Ejection	No Known Impact Or Consequence To Patient			1	Event Description: IT WAS REPORTED THAT THE INSERTION DEVICE EJECTED THE INFUSION SET UNINTENTIONALLY. Manufacturer Narrative: THE EVENT OCCURRED OUTSIDE OF THE UNITED STATES. WHILE THIS PRODUCT IS NOT SOLD IN THE UNITED STATES, IT IS LIKE OR SIMILAR TO A PRODUCT MARKETED IN THE UNITED STATES.
	https://www.accessdata.fda.gov/scripts/cdrh/cfdocs/cfMAUDE/Detail.CFM?MDRFOI__ID=8789187&pc=KZH	3011393376-2019-02513	2019-06-24	Malfunction	ROCHE DIABETES CARE, INC.	2019-07-15	KZH	ACCU-CHEK ® LINKASSIST	Unintended Ejection	No Known Impact Or Consequence To Patient			1	Event Description: IT WAS REPORTED THAT THE INSERTION DEVICE EJECTED THE INFUSION SET UNINTENTIONALLY. Manufacturer Narrative: THE EVENT OCCURRED OUTSIDE OF THE UNITED STATES WHILE THIS PRODUCT IS NOT SOLD IN THE UNITED STATES, IT IS LIKE OR SIMILAR TO A PRODUCT MARKETED IN THE UNITED STATES.
	https://www.accessdata.fda.gov/scripts/cdrh/cfdocs/cfMAUDE/Detail.CFM?MDRFOI__ID=8776392&pc=KZH	MW5087981	2019-06-27	Malfunction	MYLAN PHARMACEUTICALS INC.	2019-07-09	KZH	WHISPERJECT	Output Problem	No Known Impact Or Consequence To Patient			1	Event Description: PT STATED HER WHISPERJECT IS NOT WORKING LIKE IT USED TO. SHE IS NEEDING TO SEPARATE THE PIECES AND PUT IT BACK TOGETHER EACH TIME TO MAKE IT WORK. PT HAS NOT MISSED ANY DOSES. HER CURRENT WHISPERJECT IS 6 WEEKS OLD. CALLED THE DR'S OFFICE TO OBTAIN A NEW PRESCRIPTION FOR WHISPERJECT.
	https://www.accessdata.fda.gov/scripts/cdrh/cfdocs/cfMAUDE/Detail.CFM?MDRFOI__ID=8776775&pc=KZH	MW5087982	2019-06-24	Injury	MYLAN PHARMACEUTICALS INC.	2019-07-09	KZH	WHISPERJECT	Failure to Deliver; Output Problem	Missed Dose			1	Event Description: PER PT, MISSED 1 DOSE GLATIRAMER ON MONDAY (B)(6) 2019 DUE TO WHISPERJECT DEVICE NOT WORKING PROPERLY. WHISPERJECT STUCK AND COULDN'T DELIVER ANY MED. PT INJECTED WITH WHISPERJECT AGAIN ON TUESDAY (B)(6) 2019 AND ONLY RECEIVED HALF DOSE. PPT HALF OF MEDICATION LEFT INSIDE THE PFS.
	https://www.accessdata.fda.gov/scripts/cdrh/cfdocs/cfMAUDE/Detail.CFM?MDRFOI__ID=8772817&pc=KZH	MW5087969	2019-07-02	Malfunction	MYLAN PHARMACEUTICALS INC.	2019-07-08	KZH	WHISPERJECT	Output Problem; Physical Resistance/Sticking	Missed Dose			1	Event Description: PT REPORTS SHE MISSED A DOSE OF GLATIRAMER BECAUSE HER WHISPERJECT DID NOT WORK, STATES THE BUTTON DID NOT PUSH DOWN AND THE CAP GOT STUCK IN THE PEN. REFERRED PT TO MYLAN MFR FOR WHISPERJECT REPLACEMENT.
	https://www.accessdata.fda.gov/scripts/cdrh/cfdocs/cfMAUDE/Detail.CFM?MDRFOI__ID=8737231&pc=KZH	3011393376-2019-02322	2019-06-23	Malfunction	ROCHE DIABETES CARE, INC.	2019-06-26	KZH	ACCU-CHEK ® LINKASSIST PLUS INSERTION DEVICE	Unintended Ejection	No Consequences Or Impact To Patient			1	Event Description: IT WAS REPORTED THAT THE INSERTION DEVICE EJECTED THE INFUSION SET UNINTENTIONALLY. Manufacturer Narrative: THE EVENT OCCURRED OUTSIDE OF THE UNITED STATES WHILE THIS PRODUCT IS NOT SOLD IN THE UNITED STATES, IT IS LIKE OR SIMILAR TO A PRODUCT MARKETED IN THE UNITED STATES.
	https://www.accessdata.fda.gov/scripts/cdrh/cfdocs/cfMAUDE/Detail.CFM?MDRFOI__ID=8731292&pc=KZH	3011393376-2019-02282	2019-06-03	Malfunction	ROCHE DIABETES CARE, INC.	2019-06-25	KZH	ACCU-CHEK ® LINKASSIST PLUS INSERTION DEVICE	Unintended Ejection	No Known Impact Or Consequence To Patient			1	Event Description: IT WAS REPORTED THAT THE INSERTION DEVICE EJECTED THE INFUSION SET UNINTENTIONALLY. Manufacturer Narrative: THE EVENT OCCURRED OUTSIDE OF THE UNITED STATES WHILE THIS PRODUCT IS NOT SOLD IN THE UNITED STATES, IT IS LIKE OR SIMILAR TO A PRODUCT MARKETED IN THE UNITED STATES.
	https://www.accessdata.fda.gov/scripts/cdrh/cfdocs/cfMAUDE/Detail.CFM?MDRFOI__ID=8704093&pc=KZH	3011393376-2019-02145		Malfunction	ROCHE DIABETES CARE, INC.	2019-06-17	KZH	ACCU-CHEK ® LINKASSIST	Unintended Ejection	No Consequences Or Impact To Patient			1	Event Description: IT WAS REPORTED THAT THE INSERTION DEVICE EJECTED THE INFUSION SET UNINTENTIONALLY. Manufacturer Narrative: THE EVENT OCCURRED OUTSIDE OF THE UNITED STATES WHILE THIS PRODUCT IS NOT SOLD IN THE UNITED STATES, IT IS LIKE OR SIMILAR TO A PRODUCT MARKETED IN THE UNITED STATES.
	https://www.accessdata.fda.gov/scripts/cdrh/cfdocs/cfMAUDE/Detail.CFM?MDRFOI__ID=8700330&pc=KZH	MW5087380	2019-06-07	Injury	UNK	2019-06-13	KZH	AUTOJECT	Break	No Known Impact Or Consequence To Patient			1	Event Description: PT REPORTED THAT HIS AUTOJECT DEVICE THAT HE USES WITH COPAXONE BROKE AND HE NEEDS IT FOR HIS INJECTIONS. PT WILL CALL, SHARE SOLUTIONS TO REQUEST A NEW DEVICE.
	https://www.accessdata.fda.gov/scripts/cdrh/cfdocs/cfMAUDE/Detail.CFM?MDRFOI__ID=8700336&pc=KZH	MW5087381	2019-04-19	Injury	UNK	2019-06-13	KZH	AUTOJECT2	Improper or Incorrect Procedure or Method	No Known Impact Or Consequence To Patient			1	Event Description: PT HAS BEEN USING THE AUTOJECT2 DEVICE WITH THE GLATIRAMER. THE CLINICIAN INDICATED THE PT WAS USING THE INAPPROPRIATE DEVICE, THE AUTOJECT2 TYPICALLY USED WITH COPAXONE IN PLACE OF THE WHISPERJECT.
	https://www.accessdata.fda.gov/scripts/cdrh/cfdocs/cfMAUDE/Detail.CFM?MDRFOI__ID=8662487&pc=KZH	MW5087088	2019-05-22	Injury	NOVO NORDISK INC.	2019-05-31	KZH	FLEXPRO	Shipping Damage or Problem	No Known Impact Or Consequence To Patient			1	Event Description: DUE TO A DISPENSING ERROR / OMISSION PT RECEIVED THE INCORRECT QUANTITY OF PEN NEEDLES FOR ADMINISTRATION, AND MAY HAVE LEAD TO A 10 DAY GAP IN THERAPY. PRESCRIBER INTENDED PT TO RECEIVE A TOTAL OF 100 DAYS WORTH OF MEDICATION AND NEEDLES FOR ADMINISTRATION A TOTAL OF 100 DAYS OF MEDICATION WAS SENT AND AN INSUFFICIENT AMOUNT OF NEEDLES WERE SENT. ERROR WAS CORRECTED AND REMAIN…
	https://www.accessdata.fda.gov/scripts/cdrh/cfdocs/cfMAUDE/Detail.CFM?MDRFOI__ID=8647329&pc=KZH	3011393376-2019-01897	2019-05-14	Malfunction	ROCHE DIABETES CARE, INC.	2019-05-28	KZH	ACCU-CHEK ® LINKASSIST PLUS INSERTION DEVICE	Unintended Ejection	No Known Impact Or Consequence To Patient			1	Event Description: CALLER ALLEGES HAVING TO PRESS DEVICE HARD AND IT DOES NOT RELEASE CANNULA BUT LOOSENS IT AND THEN IT BECOMES PROJECTILE. NO ADVERSE EVENT REPORTED. REQUESTED RETURN OF THE ALLEGED DEVICE FOR EVALUATION.
	https://www.accessdata.fda.gov/scripts/cdrh/cfdocs/cfMAUDE/Detail.CFM?MDRFOI__ID=8603235&pc=KZH	3011393376-2019-01732		Malfunction	ROCHE DIABETES CARE, INC.	2019-05-13	KZH	ACCU-CHEK ® LINKASSIST PLUS INSERTION DEVICE	Misfire	No Consequences Or Impact To Patient			1	Event Description: IT WAS REPORTED THAT THE INSERTION DEVICE EJECTED THE INFUSION SET UNINTENTIONALLY. Manufacturer Narrative: THE EVENT OCCURRED OUTSIDE OF THE UNITED STATES. WHILE THIS PRODUCT IS NOT SOLD IN THE UNITED STATES, IT IS LIKE OR SIMILAR TO A PRODUCT MARKETED IN THE UNITED STATES.
	https://www.accessdata.fda.gov/scripts/cdrh/cfdocs/cfMAUDE/Detail.CFM?MDRFOI__ID=8601480&pc=KZH	8021764-2019-00011	2019-03-25	Malfunction	OWEN MUMFORD LIMITED	2019-05-10	KZH	AUTOJECT II FOR GLASS SYRINGE	No Apparent Adverse Event	Underdose	K122837		1	Event Description: PHARMACIST REPORTED ON MEDWATCH THAT A PATIENT CALLED IN FOR HAVING ONLY RECEIVED A PARTIAL DOSE OF COPAXONE (40MG/ML) DUE TO AN ERROR WITH THE AUTOINJECTOR DEVICE. Manufacturer Narrative: I SENT AN EMAIL TO THE INITIAL REPORTER TO TRY TO GET ANY ADDITIONAL INFORMATION BUT THE RESPONSE I GOT WAS THERE WAS NO WAY TO FIND ANYTHING UNLESS THEY HAD THEIR PATIENT IDENTIFIER (WHICH W…
	https://www.accessdata.fda.gov/scripts/cdrh/cfdocs/cfMAUDE/Detail.CFM?MDRFOI__ID=8573365&pc=KZH	MW5086317	2019-04-25	NA	OWEN MUMFORD, LTD.	2019-05-01	KZH	AUTOJECT 2	Device-Device Incompatibility	Missed Dose			1	Event Description: PT IS USING HER FIRST DOSE OF GLATIRAMER TODAY AND TRIED TO INJECT USING THE AUTOJECT2 DEVICE. I ADVISED THE PT THAT THE TWO PRODUCTS ARE NOT COMPATIBLE. THE PT WILL MISS HER DOSE OF GLATIRAMER AS IT IS JAMMED IN THE AUTOJECT2 DEVICE FOR COPAXONE. I THEN PROCEEDED TO SET THE PT UP WITH GETTING A WHISPERJECT AUTO-INJECTOR.
	https://www.accessdata.fda.gov/scripts/cdrh/cfdocs/cfMAUDE/Detail.CFM?MDRFOI__ID=8573889&pc=KZH	MW5086339	2019-04-25	Injury	MYLAN PHARMACEUTICALS INC.	2019-05-01	KZH	WHISPERJECT	Defective Device	No Known Impact Or Consequence To Patient			1	Event Description: PATIENTS HUSBAND REPORTS THAT "WHISPERJECT" DEVICE HAS MALFUNCTIONED. HE IS WAITING FOR A REPLACEMENT FROM MYLAN. TRIED TO OBTAIN RX FROM DOCTOR SO WE COULD REPLACE, BUT THEY SAID THEY ALREADY GAVE A RX TO MYLAN AND THEY WOULD REPLACE DIRECTLY.
	https://www.accessdata.fda.gov/scripts/cdrh/cfdocs/cfMAUDE/Detail.CFM?MDRFOI__ID=8566486&pc=KZH	3011393376-2019-01628	2019-04-13	Malfunction	ROCHE DIABETES CARE, INC.	2019-04-30	KZH	ACCU-CHEK ® LINKASSIST PLUS INSERTION DEVICE	Unintended Ejection	No Consequences Or Impact To Patient			1	Event Description: IT WAS REPORTED THAT THE INSERTION DEVICE EJECTED THE INFUSION SET UNINTENTIONALLY. Manufacturer Narrative: THE EVENT OCCURRED OUTSIDE OF THE UNITED STATES. WHILE THIS PRODUCT IS NOT SOLD IN THE UNITED STATES, IT IS LIKE OR SIMILAR TO A PRODUCT MARKETED IN THE UNITED STATES.
	https://www.accessdata.fda.gov/scripts/cdrh/cfdocs/cfMAUDE/Detail.CFM?MDRFOI__ID=8569405&pc=KZH	MW5086311	2019-04-24	Injury	MYLAN PHARMACEUTICALS INC.	2019-04-30	KZH	WHISPER JECT	Defective Component; Misfire	No Known Impact Or Consequence To Patient			1	Event Description: WENT OVER ISSUES, PT IS HAVING WITH AUTOINJECTOR, INCLUDING POSSIBLE DEFECT IN DEVICE, PROVIDED MFR'S PHONE NUMBER FOR ADD'L ASSISTANCE. DUE TO ISSUES WITH WHISPER JECT DEVICE, PT MISSED 2 DOSES DUE TO "MISFIRES."
	https://www.accessdata.fda.gov/scripts/cdrh/cfdocs/cfMAUDE/Detail.CFM?MDRFOI__ID=8524196&pc=KZH	3011393376-2019-01447	2019-04-03	Malfunction	ROCHE DIABETES CARE, INC.	2019-04-17	KZH	ACCU-CHEK ® LINKASSIST	Unintended Ejection	No Consequences Or Impact To Patient			1	Event Description: IT WAS REPORTED THAT THE INSERTION DEVICE EJECTED THE INFUSION SET UNINTENTIONALLY. Manufacturer Narrative: THE EVENT OCCURRED OUTSIDE OF THE UNITED STATES. WHILE THIS PRODUCT IS NOT SOLD IN THE UNITED STATES, IT IS LIKE OR SIMILAR TO A PRODUCT MARKETED IN THE UNITED STATES.
	https://www.accessdata.fda.gov/scripts/cdrh/cfdocs/cfMAUDE/Detail.CFM?MDRFOI__ID=8517639&pc=KZH	8517639	2019-04-08	Malfunction	AMGEN USA, INC.	2019-04-16	KZH	NEULASTA OBI	Excess Flow or Over-Infusion	No Known Impact Or Consequence To Patient			1	Event Description: PATIENT REPORTED NEULASTA ON-BODY INJECTOR (OBI) ADMINISTERED MEDICATION AT 26 HOURS RATHER THAN 27 HOURS. PT STATED SHE DID VERIFY THE FILL INDICATOR WAS AT EMPTY PRIOR TO REMOVING OBI. PT DID NOT SAVE THE DEVICE. RN SPOKE TO ON-SITE PHARMACIST REGARDING MEDICATION DELIVERY AT 26 HOURS INSTEAD OF 27 HOURS AND SHE CONFIRMED AS LONG AS ADMINISTRATION WAS AFTER 24 HOURS IT WAS SA…
	https://www.accessdata.fda.gov/scripts/cdrh/cfdocs/cfMAUDE/Detail.CFM?MDRFOI__ID=8491448&pc=KZH	3011393376-2019-01229	2019-03-18	Malfunction	ROCHE DIABETES CARE, INC.	2019-04-08	KZH	ACCU-CHEK ® LINKASSIST PLUS INSERTION DEVICE	Unintended Ejection	No Consequences Or Impact To Patient			1	Event Description: IT WAS REPORTED THAT THE INSERTION DEVICE EJECTED THE INFUSION SET UNINTENTIONALLY. Manufacturer Narrative: THE EVENT OCCURRED OUTSIDE OF THE UNITED STATES. WHILE THIS PRODUCT IS NOT SOLD IN THE UNITED STATES, IT IS LIKE OR SIMILAR TO A PRODUCT MARKETED IN THE UNITED STATES.
	https://www.accessdata.fda.gov/scripts/cdrh/cfdocs/cfMAUDE/Detail.CFM?MDRFOI__ID=8483073&pc=KZH	MW5085583		NA	FRESENIUS KABI USA, LLC	2019-04-03	KZH	HYDROMORPHONE HCL, HYDROMORPHONE	Manufacturing, Packaging or Shipping Problem	No Known Impact Or Consequence To Patient			1	Event Description: THE IMPLEMENTATION OF THE NEW BD SIMPLIST SYRINGES DURING DRUG SHORTAGES HAS LED TO ERRORS IN OUR HOSP. PREVIOUSLY WITH HYDROMORPHONE PREFILLED SYRINGES AND NOW WITH DIPHENHYDRAMINE PREFILLED SYRINGES. THE PLUNGER OF THE SIMPLIST SYRINGE MUST HAVE PRESSURE MAINTAINED BY THE ADMINISTERING PERSON THROUGHOUT THE ADMINISTRATION. IF PRESSURE IS NOT KEPT ON THE SYRINGE, THE PLUNGER C…
	https://www.accessdata.fda.gov/scripts/cdrh/cfdocs/cfMAUDE/Detail.CFM?MDRFOI__ID=8483073&pc=	MW5085583		NA	Unknown Manufacturer	2019-04-03	---	DIPHENHYDRAMINE HCK, DIPHENHYDRAMINE	Manufacturing, Packaging or Shipping Problem	No Known Impact Or Consequence To Patient			1	Event Description: THE IMPLEMENTATION OF THE NEW BD SIMPLIST SYRINGES DURING DRUG SHORTAGES HAS LED TO ERRORS IN OUR HOSP. PREVIOUSLY WITH HYDROMORPHONE PREFILLED SYRINGES AND NOW WITH DIPHENHYDRAMINE PREFILLED SYRINGES. THE PLUNGER OF THE SIMPLIST SYRINGE MUST HAVE PRESSURE MAINTAINED BY THE ADMINISTERING PERSON THROUGHOUT THE ADMINISTRATION. IF PRESSURE IS NOT KEPT ON THE SYRINGE, THE PLUNGER C…
	https://www.accessdata.fda.gov/scripts/cdrh/cfdocs/cfMAUDE/Detail.CFM?MDRFOI__ID=8473086&pc=KZH	3011393376-2019-01194		Malfunction	ROCHE DIABETES CARE, INC.	2019-04-02	KZH	ACCU-CHEK ® LINKASSIST PLUS INSERTION DEVICE	Unintended Ejection	No Consequences Or Impact To Patient			1	Event Description: IT WAS REPORTED THAT THE INSERTION DEVICE EJECTED THE INFUSION SET UNINTENTIONALLY. Manufacturer Narrative: THE EVENT OCCURRED OUTSIDE OF THE UNITED STATES. WHILE THIS PRODUCT IS NOT SOLD IN THE UNITED STATES, IT IS LIKE OR SIMILAR TO A PRODUCT MARKETED IN THE UNITED STATES.
	https://www.accessdata.fda.gov/scripts/cdrh/cfdocs/cfMAUDE/Detail.CFM?MDRFOI__ID=8479865&pc=KZH	MW5085559	2019-03-25	Injury	OWEN MUMFORD USA INC.	2019-04-02	KZH	AUTOINJECTOR	Inaccurate Delivery	No Known Impact Or Consequence To Patient			1	Event Description: ON (B)(6) 2019, THE PT CALLED IN FOR HAVING ONLY RECEIVED A PARTIAL DOSE DUE TO AN ERROR WITH THE AUTOINJECTOR DEVICE.
	https://www.accessdata.fda.gov/scripts/cdrh/cfdocs/cfMAUDE/Detail.CFM?MDRFOI__ID=8459515&pc=KZH	3011393376-2019-01160	2019-03-12	Malfunction	ROCHE DIABETES CARE, INC.	2019-03-28	KZH	ACCU-CHEK ® LINKASSIST	Unintended Ejection	No Consequences Or Impact To Patient			1	Event Description: IT WAS REPORTED THAT THE INSERTION DEVICE EJECTED THE INFUSION SET UNINTENTIONALLY. Manufacturer Narrative: THE EVENT OCCURRED OUTSIDE OF THE UNITED STATES. WHILE THIS PRODUCT IS NOT SOLD IN THE UNITED STATES, IT IS LIKE OR SIMILAR TO A PRODUCT MARKETED IN THE UNITED STATES.
	https://www.accessdata.fda.gov/scripts/cdrh/cfdocs/cfMAUDE/Detail.CFM?MDRFOI__ID=8455425&pc=KZH	3011393376-2019-01134	2019-03-09	Malfunction	ROCHE DIABETES CARE, INC.	2019-03-27	KZH	ACCU-CHEK ® LINKASSIST	Unintended Ejection	No Consequences Or Impact To Patient			1	Event Description: IT WAS REPORTED THAT THE INSERTION DEVICE EJECTED THE INFUSION SET UNINTENTIONALLY. Manufacturer Narrative: THE EVENT OCCURRED OUTSIDE OF THE UNITED STATES. WHILE THIS PRODUCT IS NOT SOLD IN THE UNITED STATES, IT IS LIKE OR SIMILAR TO A PRODUCT MARKETED IN THE UNITED STATES.
	https://www.accessdata.fda.gov/scripts/cdrh/cfdocs/cfMAUDE/Detail.CFM?MDRFOI__ID=8451691&pc=KZH	3011393376-2019-01107	2019-03-07	Malfunction	ROCHE DIABETES CARE, INC.	2019-03-26	KZH	ACCU-CHEK ® LINKASSIST	Unintended Ejection	No Consequences Or Impact To Patient			1	Event Description: IT WAS REPORTED THAT THE INSERTION DEVICE EJECTED THE INFUSION SET UNINTENTIONALLY. Manufacturer Narrative: THE EVENT OCCURRED OUTSIDE OF THE UNITED STATES. WHILE THIS PRODUCT IS NOT SOLD IN THE UNITED STATES, IT IS LIKE OR SIMILAR TO A PRODUCT MARKETED IN THE UNITED STATES.
	https://www.accessdata.fda.gov/scripts/cdrh/cfdocs/cfMAUDE/Detail.CFM?MDRFOI__ID=8428427&pc=KZH	MW5084970		Injury	SCANDINAVIAN HEALTH LTD.	2019-03-15	KZH	WHISPERJECT AUTOINJECTOR	Patient-Device Incompatibility	Pain; Local Reaction			1	Event Description: PATIENT REPORTS ONE TINY BLISTER AT ONE SITE OF INJECTION IN THE LAST MONTH. ALSO REPORTS SORENESS AT SITE OF INJECTION THAT LASTS UP UNTIL NEXT DOSE AT THAT SITE (APPROXIMATELY 1 WEEK LATER). PATIENT STATES THAT SHE'S NOT SURE IF IT'S MEDICATION OR THE WHISPERJECT AUTOINJECTOR, BUT SHE DIDN'T EXPERIENCE THESE ISSUES WHEN USING THE COPAXONE. NO OTHER INFORMATION KNOWN. REPORTED…
	https://www.accessdata.fda.gov/scripts/cdrh/cfdocs/cfMAUDE/Detail.CFM?MDRFOI__ID=8420699&pc=KZH	MW5084897	2019-03-07	Injury	MYLAN PHARMACEUTICALS INC.	2019-03-12	KZH	WHISPERJECT DEVICE	Mechanical Jam	Reaction, Injection Site			1	Event Description: PT SATED THE WHISPERJECT JAMMED AND WOULDN'T RELEASE THE MED TO BE ABLE TO INJECT IT. HER HUSBAND TRIED AGAIN TO INSERT THE SYRINGE INTO THE WHISPERJECT, BUT STILL COULDN'T GET IT TO WORK RIGHT. SO HE GAVE IT TO HER "FREE HAND" WITHOUT WHISPERJECT - SAYS SHE HAS A QUARTER SIZED WELT AROUND THE INJECTION SITE NOW. SHE ALSO WANTED TO REPORT THE WHISPERJECT IS COMPLICATED TO USE A…
	https://www.accessdata.fda.gov/scripts/cdrh/cfdocs/cfMAUDE/Detail.CFM?MDRFOI__ID=8405592&pc=KZH	MW5084771	2018-09-01	Malfunction	MYLAN PHARMACEUTICALS INC.	2019-03-08	KZH	WHISPERJECT AUTOINJECTOR	Break; Mechanical Jam	No Known Impact Or Consequence To Patient			1	Event Description: PATIENT STATED THE WHISPERJECT JAMMED DUE TO THE NEEDLE NOT COMING OUT, AUTO-INJECTOR BROKE AS PT WAS USING IT. RPH ADDED A REPLACEMENT TO THE ACCOUNT. NO OTHER INFORMATION AVAILABLE. NO ADDITIONAL SIDE EFFECTS MENTIONED BY PATIENT DUE TO PRODUCT ISSUE. LOT NUMBER AND EXPIRATION DATE ARE UNKNOWN. UNKNOWN IF PATIENT STILL HAS PRODUCT ON HAND. NO FURTHER INFORMATION WAS PROVIDED.…
	https://www.accessdata.fda.gov/scripts/cdrh/cfdocs/cfMAUDE/Detail.CFM?MDRFOI__ID=8355705&pc=KZH	3011393376-2019-00681	2019-02-08	Malfunction	ROCHE DIABETES CARE, INC.	2019-02-20	KZH	ACCU-CHEK ® LINKASSIST PLUS INSERTION DEVICE	Misfire	No Consequences Or Impact To Patient			1	Event Description: IT WAS REPORTED THAT THE INSERTION DEVICE EJECTED THE INFUSION SET UNINTENTIONALLY. THE LOT NUMBER WAS NOT PROVIDED. NO ADVERSE EVENT WAS REPORTED. THE INSERTION DEVICE WAS DISCARDED; THEREFORE, NO PRODUCT COULD BE REQUESTED TO BE RETURNED FOR PRODUCT EVALUATION. Manufacturer Narrative: THE EVENT OCCURRED OUTSIDE OF THE UNITED STATES. WHILE THIS PRODUCT IS NOT SOLD IN THE UNITE…
	https://www.accessdata.fda.gov/scripts/cdrh/cfdocs/cfMAUDE/Detail.CFM?MDRFOI__ID=8342809&pc=KZH	3011393376-2019-00639	2019-02-07	Malfunction	ROCHE DIABETES CARE, INC.	2019-02-15	KZH	ACCU-CHEK ® LINKASSIST PLUS INSERTION DEVICE	Unintended Ejection	No Consequences Or Impact To Patient			1	Event Description: IT WAS REPORTED THAT THE INSERTION DEVICE EJECTED THE INFUSION SET UNINTENTIONALLY. NO ADVERSE EVENT REPORTED. THE LOT NUMBER WAS NOT PROVIDED. THE INSERTION DEVICE WAS REQUESTED TO BE RETURNED FOR PRODUCT EVALUATION. Manufacturer Narrative: THE EVENT OCCURRED OUTSIDE OF THE UNITED STATES. WHILE THIS PRODUCT IS NOT SOLD IN THE UNITED STATES, IT IS LIKE OR SIMILAR TO A PRODUCT M…
	https://www.accessdata.fda.gov/scripts/cdrh/cfdocs/cfMAUDE/Detail.CFM?MDRFOI__ID=8342925&pc=KZH	3011393376-2019-00644	2019-02-01	Injury	ROCHE DIABETES CARE, INC.	2019-02-15	KZH	ACCU-CHEK ® LINKASSIST PLUS INSERTION DEVICE	Insufficient Information	Hyperglycemia			1	Event Description: THE CALLER ALLEGED THAT THE INSERTION DEVICE WAS NOT FULLY INSERTING THE CANNULA PROPERLY. IT WAS ALLEGED THAT THE LINKASSIST PLUS DEVICE WOULD NOT FULLY INSERT THE CANNULA INTO THE SKIN; THE PATIENT WOULD HAVE TO MANUALLY PUSH THE CANNULA IN THE REST OF THE WAY. THE CALLER ALLEGED THIS LED TO HYPERGLYCEMIA. THE PATIENT REPORTED THAT SHE HAD ELEVATED BLOOD GLUCOSE SYMPTOMS AND …
	https://www.accessdata.fda.gov/scripts/cdrh/cfdocs/cfMAUDE/Detail.CFM?MDRFOI__ID=8320788&pc=KZH	MW5083851	2019-01-23	Injury	MYLAN PHARMACEUTICALS INC	2019-02-07	KZH	WHISPERJECT	Break; Mechanical Problem; Misfire; Material Twisted/Bent	Swelling			1	Event Description: WHISPERJECT INJECTOR FOR GLATIRAMER ACETATE (GENERIC COPAXONE) DOES NOT INJECT EVERYTIME, DAMAGES SOME NEEDLE, AND CAUSES EGG SIZE WELTS UNDER SURFACE OF SKIN ESPECIALLY ON LEGS AND ARMS. I HAVE SPENT THE PAST SEVERAL YEARS USING COPAXONE BRAND AND ITS INJECTOR. EVERY TIME THE INSURANCE COMPANY MAKES ME SWITCH TO GENERIC GLATIRAMER ACETATE AND THE WHISPERJECT INJECTOR THERE HAS…
	https://www.accessdata.fda.gov/scripts/cdrh/cfdocs/cfMAUDE/Detail.CFM?MDRFOI__ID=8315824&pc=KZH	MW5083821	2019-01-31	NA	MYLAN PHARMACEUTICALS INC.	2019-02-06	KZH	WHISPERJECT	Use of Device Problem	No Known Impact Or Consequence To Patient			1	Event Description: PATIENT REPORTED THAT SHE HAD ISSUES USING HER WHISPERJECT AND, AS A RESULT, WASTED A DOSE OF MEDICATION. SHE STATED THAT SHE WAS GOING TO REACH OUT TO THE MANUFACTURER TO DISCUSS. THE PRODUCT IS NOT COMPOUNDED. THE PRODUCT IS NOT OVER-THE-COUNTER.
	https://www.accessdata.fda.gov/scripts/cdrh/cfdocs/cfMAUDE/Detail.CFM?MDRFOI__ID=8302353&pc=KZH	3011393376-2019-00489		Malfunction	ROCHE DIABETES CARE, INC.	2019-02-04	KZH	ACCU-CHEK ® LINKASSIST PLUS INSERTION DEVICE	Unintended Ejection	No Consequences Or Impact To Patient			1	Event Description: IT WAS REPORTED THAT THE INSERTION DEVICE EJECTED THE INFUSION SET UNINTENTIONALLY. NO ADVERSE EVENT REPORTED. THE DEVICE LOT NUMBER WAS NOT PROVIDED. RETURN OF THE SUSPECT DEVICE WAS REQUESTED FOR EVALUATION. Manufacturer Narrative: THE EVENT OCCURRED OUTSIDE OF THE UNITED STATES. WHILE THIS PRODUCT IS NOT SOLD IN THE UNITED STATES, IT IS LIKE OR SIMILAR TO A PRODUCT MARKETED …
	https://www.accessdata.fda.gov/scripts/cdrh/cfdocs/cfMAUDE/Detail.CFM?MDRFOI__ID=8302373&pc=KZH	3011393376-2019-00490		Malfunction	ROCHE DIABETES CARE, INC.	2019-02-04	KZH	ACCU-CHEK ® LINKASSIST PLUS INSERTION DEVICE	Unintended Ejection	No Consequences Or Impact To Patient			1	Event Description: IT WAS REPORTED THAT THE INSERTION DEVICE EJECTED THE INFUSION SET UNINTENTIONALLY. NO ADVERSE EVENT REPORTED. THE DEVICE LOT NUMBER WAS NOT PROVIDED. RETURN OF THE SUSPECT DEVICE WAS REQUESTED FOR EVALUATION. Manufacturer Narrative: THE EVENT OCCURRED OUTSIDE OF THE UNITED STATES. WHILE THIS PRODUCT IS NOT SOLD IN THE UNITED STATES, IT IS LIKE OR SIMILAR TO A PRODUCT MARKETED …
	https://www.accessdata.fda.gov/scripts/cdrh/cfdocs/cfMAUDE/Detail.CFM?MDRFOI__ID=8296498&pc=KZH	3011393376-2019-00450	2019-01-21	Malfunction	ROCHE DIABETES CARE, INC.	2019-02-01	KZH	ACCU-CHEK ® LINKASSIST PLUS INSERTION DEVICE	Unintended Ejection	No Consequences Or Impact To Patient			1	Event Description: IT WAS REPORTED THAT THE INSERTION DEVICE EJECTED THE INFUSION SET UNINTENTIONALLY. NO ADVERSE EVENT WAS REPORTED. THE LOT NUMBER WAS NOT PROVIDED. THE INSERTION DEVICE WAS REQUESTED TO BE RETURNED FOR PRODUCT EVALUATION. Manufacturer Narrative: THE EVENT OCCURRED OUTSIDE OF THE UNITED STATES WHILE THIS PRODUCT IS NOT SOLD IN THE UNITED STATES, IT IS LIKE OR SIMILAR TO A PRODUC…
	https://www.accessdata.fda.gov/scripts/cdrh/cfdocs/cfMAUDE/Detail.CFM?MDRFOI__ID=8189182&pc=KZH	3011393376-2018-05260	2018-12-13	Malfunction	ROCHE DIABETES CARE, INC.	2018-12-21	KZH	ACCU-CHEK ® LINKASSIST	Unintended Ejection	No Consequences Or Impact To Patient			1	Event Description: IT WAS REPORTED THAT THE INSERTION DEVICE EJECTED THE INFUSION SET UNINTENTIONALLY. NO ADVERSE EVENT WAS REPORTED. THE LOT NUMBER WAS NOT PROVIDED. THE INSERTION DEVICE WAS REQUESTED TO BE RETURNED FOR PRODUCT EVALUATION. Manufacturer Narrative: THE EVENT OCCURRED OUTSIDE OF THE UNITED STATES. WHILE THIS PRODUCT IS NOT SOLD IN THE UNITED STATES, IT IS LIKE OR SIMILAR TO A PRODU…
	https://www.accessdata.fda.gov/scripts/cdrh/cfdocs/cfMAUDE/Detail.CFM?MDRFOI__ID=8174665&pc=KZH	MW5082189	2018-12-10	Malfunction	OWEN MUMFORD, LTD.	2018-12-17	KZH	AUTOJECT	Defective Device	No Known Impact Or Consequence To Patient			1	Event Description: PATIENT REPORTED THAT HER AUTOJECT DEVICE IS NOT WORKING AND REQUESTED REPLACEMENT. ADVISED PATIENT THAT AUTOJECT ONLY PROVIDED BY SHARED SOLUTIONS AND TO CALL (B)(4) TO REPORT DEFECT AND REQUEST REPLACEMENT. DATES OF USE: (B)(6) 2015 - PRESENT.
	https://www.accessdata.fda.gov/scripts/cdrh/cfdocs/cfMAUDE/Detail.CFM?MDRFOI__ID=8164663&pc=KZH	3011393376-2018-05148		Malfunction	ROCHE DIABETES CARE, INC.	2018-12-14	KZH	ACCU-CHEK ® LINKASSIST	Unintended Ejection	No Consequences Or Impact To Patient			1	Event Description: IT WAS REPORTED THAT THE INSERTION DEVICE EJECTED THE INFUSION SET UNINTENTIONALLY. NO ADVERSE EVENT REPORTED. THE DEVICE LOT NUMBER WAS NOT PROVIDED. RETURN OF THE SUSPECT DEVICE WAS REQUESTED FOR EVALUATION. Manufacturer Narrative: THE EVENT OCCURRED OUTSIDE OF THE UNITED STATES. WHILE THIS PRODUCT IS NOT SOLD IN THE UNITED STATES, IT IS LIKE OR SIMILAR TO A PRODUCT MARKETED …
	https://www.accessdata.fda.gov/scripts/cdrh/cfdocs/cfMAUDE/Detail.CFM?MDRFOI__ID=8155414&pc=KZH	MW5082064	2018-11-28	Malfunction	MYLAN PHARMACEUTICALS INC.	2018-12-11	KZH	WHISPER JECT AUTOINJECTOR	Mechanical Jam	No Consequences Or Impact To Patient			1	Event Description: WE RECEIVED A SPONTANEOUS CALL FROM THE PT WHO REPORTED THAT THEIR WHISPER JECT JAMMED WHEN THEY WERE GIVING AN INJECTION OF GLATIRAMER THEY HAD TO GIVE THE INJECTION MANUALLY WITHOUT THE DEVICES., THE PT DID NOT EXPERIENCE ANY ADVERSE EFFECTS AND WILL CONTINUE USING THE MEDICATION. REPORTED TO (B)(6) BY: PT/CAREGIVER. DOSE OR AMOUNT: 40 MG, FREQUENCY: 3 TIMES A WEEK, ROUTE: SU…
	https://www.accessdata.fda.gov/scripts/cdrh/cfdocs/cfMAUDE/Detail.CFM?MDRFOI__ID=8138991&pc=KZH	3011393376-2018-05007	2018-11-27	Malfunction	ROCHE DIABETES CARE, INC.	2018-12-06	KZH	ACCU-CHEK ® LINKASSIST PLUS INSERTION DEVICE	Unintended Ejection	No Consequences Or Impact To Patient			1	Event Description: IT WAS REPORTED THAT THE INSERTION DEVICE EJECTED THE INFUSION SET UNINTENTIONALLY. NO ADVERSE EVENT WAS REPORTED. THE LOT NUMBER WAS NOT PROVIDED. THE INSERTION DEVICE WAS REQUESTED TO BE RETURNED FOR PRODUCT EVALUATION. Manufacturer Narrative: THE EVENT OCCURRED OUTSIDE OF THE UNITED STATES. WHILE THIS PRODUCT IS NOT SOLD IN THE UNITED STATES, IT IS LIKE OR SIMILAR TO A PRODU…
	https://www.accessdata.fda.gov/scripts/cdrh/cfdocs/cfMAUDE/Detail.CFM?MDRFOI__ID=8124948&pc=KZH	3011393376-2018-04906	2018-11-14	Malfunction	ROCHE DIABETES CARE, INC.	2018-12-03	KZH	ACCU-CHEK ® LINKASSIST PLUS INSERTION DEVICE	Unintended Ejection	No Consequences Or Impact To Patient			1	Event Description: IT WAS REPORTED THAT THE INSERTION DEVICE EJECTED THE INFUSION SET UNINTENTIONALLY. NO ADVERSE EVENT REPORTED. THE DEVICE LOT NUMBER WAS NOT PROVIDED. RETURN OF THE SUSPECT DEVICE WAS REQUESTED FOR EVALUATION. Manufacturer Narrative: THE EVENT OCCURRED OUTSIDE OF THE UNITED STATES. WHILE THIS PRODUCT IS NOT SOLD IN THE UNITED STATES, IT IS LIKE OR SIMILAR TO A PRODUCT MARKETED …
	https://www.accessdata.fda.gov/scripts/cdrh/cfdocs/cfMAUDE/Detail.CFM?MDRFOI__ID=8065898&pc=KZH	3011393376-2018-04717	2018-11-02	Malfunction	ROCHE DIABETES CARE, INC.	2018-11-13	KZH	ACCU-CHEK ® LINKASSIST	Unintended Ejection	No Consequences Or Impact To Patient			1	Event Description: IT WAS REPORTED THAT THE INSERTION DEVICE EJECTED THE INFUSION SET UNINTENTIONALLY. THE LOT NUMBER WAS NOT PROVIDED. NO ADVERSE EVENT WAS REPORTED. THE INSERTION DEVICE WAS REQUESTED TO BE RETURNED FOR PRODUCT EVALUATION. Manufacturer Narrative: THE EVENT OCCURRED OUTSIDE OF THE UNITED STATES. WHILE THIS PRODUCT IS NOT SOLD IN THE UNITED STATES, IT IS LIKE OR SIMILAR TO A PRODU…
	https://www.accessdata.fda.gov/scripts/cdrh/cfdocs/cfMAUDE/Detail.CFM?MDRFOI__ID=8065921&pc=KZH	3011393376-2018-04718	2018-10-29	Malfunction	ROCHE DIABETES CARE, INC.	2018-11-13	KZH	ACCU-CHEK ® LINKASSIST PLUS INSERTION DEVICE	Unintended Ejection	No Consequences Or Impact To Patient			1	Event Description: IT WAS REPORTED THAT THE INSERTION DEVICE EJECTED THE INFUSION SET UNINTENTIONALLY. NO ADVERSE EVENT WAS REPORTED. THE LOT NUMBER WAS NOT PROVIDED. THE INSERTION DEVICE WAS REQUESTED TO BE RETURNED FOR PRODUCT EVALUATION. Manufacturer Narrative: THE EVENT OCCURRED OUTSIDE OF THE UNITED STATES. WHILE THIS PRODUCT IS NOT SOLD IN THE UNITED STATES, IT IS LIKE OR SIMILAR TO A PRODU…
	https://www.accessdata.fda.gov/scripts/cdrh/cfdocs/cfMAUDE/Detail.CFM?MDRFOI__ID=8039191&pc=KZH	3011393376-2018-04581		Malfunction	ROCHE DIABETES CARE, INC.	2018-11-05	KZH	ACCU-CHEK ® LINKASSIST	Misfire	No Consequences Or Impact To Patient			1	Event Description: IT WAS REPORTED THAT THE INSERTION DEVICE EJECTED THE INFUSION SET UNINTENTIONALLY. NO ADVERSE EVENT REPORTED. THE DEVICE LOT NUMBER WAS NOT PROVIDED. RETURN OF THE SUSPECT DEVICE WAS REQUESTED FOR EVALUATION. Manufacturer Narrative: THE EVENT OCCURRED OUTSIDE OF THE UNITED STATES. WHILE THIS PRODUCT IS NOT SOLD IN THE UNITED STATES, IT IS LIKE OR SIMILAR TO A PRODUCT MARKETED …
	https://www.accessdata.fda.gov/scripts/cdrh/cfdocs/cfMAUDE/Detail.CFM?MDRFOI__ID=8039224&pc=KZH	3011393376-2018-04583	2018-08-25	Malfunction	ROCHE DIABETES CARE, INC.	2018-11-05	KZH	ACCU-CHEK ® LINKASSIST PLUS INSERTION DEVICE	Misfire	No Consequences Or Impact To Patient			1	Event Description: IT WAS REPORTED THAT THE INSERTION DEVICE EJECTED THE INFUSION SET UNINTENTIONALLY. NO ADVERSE EVENT REPORTED. THE DEVICE LOT NUMBER WAS NOT PROVIDED. THE INSERTION DEVICE WAS DISCARDED; THEREFORE, NO PRODUCT COULD BE REQUESTED TO BE RETURNED FOR PRODUCT EVALUATION. Manufacturer Narrative: THE EVENT OCCURRED OUTSIDE OF THE UNITED STATES. WHILE THIS PRODUCT IS NOT SOLD IN THE UN…
	https://www.accessdata.fda.gov/scripts/cdrh/cfdocs/cfMAUDE/Detail.CFM?MDRFOI__ID=8014588&pc=KZH	3011393376-2018-04527	2018-10-11	Malfunction	ROCHE DIABETES CARE, INC.	2018-10-29	KZH	ACCU-CHEK ® LINKASSIST PLUS INSERTION DEVICE	Misfire	No Consequences Or Impact To Patient			1	Event Description: IT WAS REPORTED THAT THE INSERTION DEVICE EJECTED THE INFUSION SET UNINTENTIONALLY. NO ADVERSE EVENT WAS REPORTED. THE LOT NUMBER WAS NOT PROVIDED. THE INSERTION DEVICE WAS REQUESTED TO BE RETURNED FOR PRODUCT EVALUATION. Manufacturer Narrative: THE EVENT OCCURRED OUTSIDE OF THE UNITED STATES. WHILE THIS PRODUCT IS NOT SOLD IN THE UNITED STATES, IT IS LIKE OR SIMILAR TO A PRODU…
	https://www.accessdata.fda.gov/scripts/cdrh/cfdocs/cfMAUDE/Detail.CFM?MDRFOI__ID=7996677&pc=KZH	3011393376-2018-04411		Malfunction	ROCHE DIABETES CARE, INC.	2018-10-23	KZH	ACCU-CHEK ® LINKASSIST PLUS INSERTION DEVICE	Unintended Ejection	No Consequences Or Impact To Patient			1	Event Description: IT WAS REPORTED THAT THE INSERTION DEVICE EJECTED THE INFUSION SET UNINTENTIONALLY. THERE HAVE BEEN A "COUPLE OF INSTANCES" WHEN THIS ISSUE OCCURRED. NO ADVERSE EVENT REPORTED. THE DEVICE LOT NUMBER WAS NOT PROVIDED. RETURN OF THE SUSPECT DEVICE WAS REQUESTED FOR EVALUATION. Manufacturer Narrative: THE EVENT OCCURRED OUTSIDE OF THE UNITED STATES WHILE THIS PRODUCT IS NOT SOLD I…
	https://www.accessdata.fda.gov/scripts/cdrh/cfdocs/cfMAUDE/Detail.CFM?MDRFOI__ID=7978290&pc=KZH	3011393376-2018-04369	2018-10-15	Malfunction	ROCHE DIABETES CARE, INC.	2018-10-18	KZH	ACCU-CHEK ® LINKASSIST PLUS INSERTION DEVICE	Unintended Ejection	No Consequences Or Impact To Patient			1	Event Description: IT WAS REPORTED THAT THE INSERTION DEVICE EJECTED THE INFUSION SET UNINTENTIONALLY. NO ADVERSE EVENT WAS REPORTED. THE LOT NUMBER WAS NOT PROVIDED. THE INSERTION DEVICE WAS REQUESTED TO BE RETURNED FOR PRODUCT EVALUATION. Manufacturer Narrative: THE EVENT OCCURRED OUTSIDE OF THE UNITED STATES WHILE THIS PRODUCT IS NOT SOLD IN THE UNITED STATES, IT IS LIKE OR SIMILAR TO A PRODUC…
	https://www.accessdata.fda.gov/scripts/cdrh/cfdocs/cfMAUDE/Detail.CFM?MDRFOI__ID=7965340&pc=KZH	3011393376-2018-04298	2018-10-09	Malfunction	ROCHE DIABETES CARE, INC.	2018-10-15	KZH	ACCU-CHEK ® LINKASSIST PLUS INSERTION DEVICE	Unintended Ejection; Misfire	No Consequences Or Impact To Patient			1	Event Description: IT WAS REPORTED THAT THE INSERTION DEVICE EJECTED THE INFUSION SET UNINTENTIONALLY. NO ADVERSE EVENT WAS REPORTED. THE LOT NUMBER WAS NOT PROVIDED. THE INSERTION DEVICE WAS REQUESTED TO BE RETURNED FOR PRODUCT EVALUATION. Manufacturer Narrative: THE EVENT OCCURRED OUTSIDE OF THE UNITED STATES. WHILE THIS PRODUCT IS NOT SOLD IN THE UNITED STATES, IT IS LIKE OR SIMILAR TO A PRODU…
	https://www.accessdata.fda.gov/scripts/cdrh/cfdocs/cfMAUDE/Detail.CFM?MDRFOI__ID=7951585&pc=KZH	3011393376-2018-04251	2018-09-29	Malfunction	ROCHE DIABETES CARE, INC.	2018-10-10	KZH	ACCU-CHEK ® LINKASSIST	Unintended Ejection	No Consequences Or Impact To Patient	K063146		1	Event Description: IT WAS REPORTED THAT THE INSERTION DEVICE EJECTED THE INFUSION SET UNINTENTIONALLY. NO ADVERSE EVENT WAS REPORTED. THE LOT NUMBER WAS NOT PROVIDED. THE INSERTION DEVICE WAS REQUESTED TO BE RETURNED FOR PRODUCT EVALUATION.
	https://www.accessdata.fda.gov/scripts/cdrh/cfdocs/cfMAUDE/Detail.CFM?MDRFOI__ID=7945176&pc=KZH	8021764-2018-00003	2018-08-10	Injury	OWEN MUMFORD LIMITED	2018-10-08	KZH	AUTOJECT 2 FOR GLASS SYRINGE	Adverse Event Without Identified Device or Use Problem	Injury	K122837		1	Event Description: PATIENT REPORTED SHE WAS GIVING AN INJECTION IN HER LEFT THIGH, PUT THE AUTOJECT 2 TO HER SKIN AND PUSHED THE BUTTON. THE RED INDICATOR DIDN'T GO, THE SYRINGE SHATTERED IN THE AUTOJECT 2. SHE PULLED THE AUTOJECT 2 AWAY FROM HER SKIN AND THE WHOLE NEEDLE LENGTH WAS IN HER THIGH WITH PART OF THE BROKEN SYRINGE ATTACHED. PATIENT ADVISED IT HAPPENED SO FAST AND THAT THE NEEDLE "HIT…
	https://www.accessdata.fda.gov/scripts/cdrh/cfdocs/cfMAUDE/Detail.CFM?MDRFOI__ID=7922406&pc=KZH	MW5080220	2016-06-10	Injury	AMGEN /INSULET CORP.	2018-09-28	KZH	NEULASTA ONPRO KIT	Patient-Device Incompatibility	Itching Sensation; Burning Sensation			1	Event Description: PT RETURNED TO PHARMACY DAY AFTER NURSE PUT ON HER NEULASTA ONPRO KIT. SHE COMPLAINED THAT THE AREA AROUND THE AUTOINJECTOR FELT HOT AND ITCHY. SHE SAYS IT REMINDS HER OF A SKIRT REACTION WHEN SHE GOT ACRYLIC NAILS AT HER SALON. THE AUTO INJECTOR WAS NOT DUE TO INJECT THE DRUG FOR 6 MORE HOURS BUT WHEN WE REMOVED IT FROM HER ARM, THE MEDICATION LEVEL LOOKED EMPTY AND THE ADHESI…
	https://www.accessdata.fda.gov/scripts/cdrh/cfdocs/cfMAUDE/Detail.CFM?MDRFOI__ID=7910593&pc=KZH	MW5080144	2018-09-21	Injury	UNK	2018-09-25	KZH	COPAXONE	Inadequate User Interface	Underdose; Missed Dose			1	Event Description: PATIENT STATED THAT SHE NORMALLY HAS HUSBAND GIVE HER THE COPAXONE INJECTION. HE WAS AWAY AND SHE ASKED HER SON IN LAW WHO IS A PHYSICIAN. INJECTION WAS NOT ADMINISTERED PROPERLY AND ¿MOST OF THE MEDICINE LEAKED AND RAN DOWN THE OUTSIDE OF MY SKIN ONTO THE FLOOR¿. PATIENT WAS UNABLE TO DETERMINE HOW MUCH IF ANY MEDICATION WAS ADMINISTERED. PATIENT STATED THAT SHE WAS NOW ALONE …
	https://www.accessdata.fda.gov/scripts/cdrh/cfdocs/cfMAUDE/Detail.CFM?MDRFOI__ID=7901770&pc=KZH	MW5080053	2018-09-04	Malfunction	MYLAN PHARMACEUTICALS INC.	2018-09-21	KZH	WHISPERJECT AUTOINJECTOR	Leak/Splash	No Known Impact Or Consequence To Patient			1	Event Description: SPONTANEOUS CALL RECEIVED THAT PT STATES THAT SHE TRIED TO USE WHISPERJECT DEVICE TO ADMINISTER 2 SYRINGES, BUT BOTH TIMES THE SYRINGES LEAKED PRIOR TO INJECTING RESULTING IN DOSES BEING WASTED. PT USE OTHER SYRINGE SUPPLIED IN ORDER. PRESCRIBER AWARE: PT WILL CONTINUE ON PRODUCT. DOSE OR AMOUNT: 40MG, FREQUENCY: 3 TIMES WEEKLY, ROUTE: SUBCUTANEOUS. DATES OF USE: FROM (B)(6) 20…
	https://www.accessdata.fda.gov/scripts/cdrh/cfdocs/cfMAUDE/Detail.CFM?MDRFOI__ID=7876882&pc=KZH	3011393376-2018-03821	2018-08-31	Malfunction	ROCHE DIABETES CARE, INC.	2018-09-14	KZH	ACCU-CHEK ® LINKASSIST	Unintended Ejection	No Consequences Or Impact To Patient	K063146		1	Event Description: IT WAS REPORTED THAT THE INSERTION DEVICE EJECTED THE INFUSION SET UNINTENTIONALLY. NO ADVERSE EVENT REPORTED. THE DEVICE LOT NUMBER WAS NOT PROVIDED. RETURN OF THE SUSPECT DEVICE WAS REQUESTED FOR EVALUATION.
	https://www.accessdata.fda.gov/scripts/cdrh/cfdocs/cfMAUDE/Detail.CFM?MDRFOI__ID=7876921&pc=KZH	3011393376-2018-03822	2018-09-06	Malfunction	ROCHE DIABETES CARE, INC.	2018-09-14	KZH	ACCU-CHEK ® LINKASSIST PLUS INSERTION DEVICE	Unintended Ejection	No Consequences Or Impact To Patient			1	Event Description: IT WAS REPORTED THAT THE INSERTION DEVICE EJECTED THE INFUSION SET UNINTENTIONALLY. THE LOT NUMBER WAS NOT PROVIDED. NO ADVERSE EVENT WAS REPORTED. THE INSERTION DEVICE WAS REQUESTED TO BE RETURNED FOR PRODUCT EVALUATION. Manufacturer Narrative: THE EVENT OCCURRED OUTSIDE OF THE UNITED STATES. WHILE THIS PRODUCT IS NOT SOLD IN THE UNITED STATES, IT IS LIKE OR SIMILAR TO A PRODU…
	https://www.accessdata.fda.gov/scripts/cdrh/cfdocs/cfMAUDE/Detail.CFM?MDRFOI__ID=7850880&pc=KZH	3011393376-2018-03711	2018-08-26	Malfunction	ROCHE DIABETES CARE, INC.	2018-09-06	KZH	ACCU-CHEK ® LINKASSIST	Unintended Ejection	No Consequences Or Impact To Patient			1	Event Description: IT WAS REPORTED THAT THE INSERTION DEVICE EJECTED THE INFUSION SET UNINTENTIONALLY. NO ADVERSE EVENT REPORTED. THE DEVICE LOT NUMBER WAS NOT PROVIDED. RETURN OF THE SUSPECT DEVICE WAS REQUESTED FOR EVALUATION. Manufacturer Narrative: THE EVENT OCCURRED OUTSIDE OF THE UNITED STATES. WHILE THIS PRODUCT IS NOT SOLD IN THE UNITED STATES, IT IS LIKE OR SIMILAR TO A PRODUCT MARKETED …
	https://www.accessdata.fda.gov/scripts/cdrh/cfdocs/cfMAUDE/Detail.CFM?MDRFOI__ID=7850960&pc=KZH	3011393376-2018-03713		Malfunction	ROCHE DIABETES CARE, INC.	2018-09-06	KZH	ACCU-CHEK ® LINKASSIST PLUS INSERTION DEVICE	Unintended Ejection	No Consequences Or Impact To Patient			1	Event Description: IT WAS REPORTED THAT THE INSERTION DEVICE EJECTED THE INFUSION SET UNINTENTIONALLY. NO ADVERSE EVENT REPORTED. THE DEVICE LOT NUMBER WAS NOT PROVIDED. RETURN OF THE SUSPECT DEVICE WAS REQUESTED FOR EVALUATION. Manufacturer Narrative: THE EVENT OCCURRED OUTSIDE OF THE UNITED STATES. WHILE THIS PRODUCT IS NOT SOLD IN THE UNITED STATES, IT IS LIKE OR SIMILAR TO A PRODUCT MARKETED …
	https://www.accessdata.fda.gov/scripts/cdrh/cfdocs/cfMAUDE/Detail.CFM?MDRFOI__ID=7841789&pc=KZH	3011393376-2018-03663	2018-08-23	Malfunction	ROCHE DIABETES CARE, INC.	2018-09-04	KZH	ACCU-CHEK ® LINKASSIST PLUS INSERTION DEVICE	Unintended Ejection	No Known Impact Or Consequence To Patient			1	Event Description: CUSTOMER REPORTED THE INSERTION ASSIST DEVICE UNINTENTIONALLY EJECTED AN INFUSION SET. NO ADVERSE EVENT REPORTED. REQUESTED RETURN OF THE ALLEGED DEVICE FOR EVALUATION. Manufacturer Narrative: THE EVENT OCCURRED OUTSIDE OF THE UNITED STATES. WHILE THIS PRODUCT IS NOT SOLD IN THE UNITED STATES, IT IS LIKE OR SIMILAR TO A PRODUCT MARKETED IN THE UNITED STATES.
	https://www.accessdata.fda.gov/scripts/cdrh/cfdocs/cfMAUDE/Detail.CFM?MDRFOI__ID=7822449&pc=KZH	3011393376-2018-03558	2018-05-01	Malfunction	ROCHE DIABETES CARE, INC.	2018-08-28	KZH	ACCU-CHEK ® LINKASSIST PLUS INSERTION DEVICE	Misfire	No Consequences Or Impact To Patient			1	Event Description: IT WAS REPORTED THAT THE INSERTION DEVICE EJECTED THE INFUSION SET UNINTENTIONALLY. NO ADVERSE EVENT WAS REPORTED. THE DEVICE LOT NUMBER WAS NOT PROVIDED. THE INSERTION DEVICE WAS DISCARDED; THEREFORE, NO PRODUCT COULD BE REQUESTED TO BE RETURNED FOR PRODUCT EVALUATION. Manufacturer Narrative: THE EVENT OCCURRED OUTSIDE OF THE UNITED STATES. WHILE THIS PRODUCT IS NOT SOLD IN TH…
	https://www.accessdata.fda.gov/scripts/cdrh/cfdocs/cfMAUDE/Detail.CFM?MDRFOI__ID=7823587&pc=KZH	3011393376-2018-03583	2018-08-18	Malfunction	ROCHE DIABETES CARE, INC.	2018-08-28	KZH	ACCU-CHEK ® LINKASSIST PLUS INSERTION DEVICE	Unintended Ejection	Needle Stick/Puncture			1	Event Description: IT WAS REPORTED THAT THE INSERTION DEVICE EJECTED THE INFUSION SET UNINTENTIONALLY. IT WAS REPORTED THAT THE CUSTOMER'S CHILD RECEIVED AN ACCIDENTAL STICK, HOWEVER NO MEDICAL TREATMENT WAS REQUIRED. THE INSERTION DEVICE WAS REQUESTED TO BE RETURNED FOR PRODUCT EVALUATION. Manufacturer Narrative: THE EVENT OCCURRED OUTSIDE OF THE UNITED STATES. WHILE THIS PRODUCT IS NOT SOLD IN …
	https://www.accessdata.fda.gov/scripts/cdrh/cfdocs/cfMAUDE/Detail.CFM?MDRFOI__ID=7824101&pc=KZH	2032227-2018-19786	2018-08-02	Injury	MEDTRONIC MINIMED	2018-08-28	KZH	PARADIGM QUICKSERTER	Use of Device Problem	Hyperglycemia			1	Event Description: CUSTOMER'S FATHER REPORTED VIA PHONE CALL THAT THEY EXPERIENCED HIGH BLOOD GLUCOSE. THE CUSTOMER BLOOD GLUCOSE LEVEL IS CURRENTLY 267 MG/DL. BLOOD GLUCOSE OF THE PATIENT WAS 539 MG/DL. TREATED WITH BOLUS. TROUBLESHOOTING WAS NOT PERFORMED. THE PRODUCT WILL NOT BE RETURNED FOR ANALYSIS. Manufacturer Narrative: CURRENTLY IT IS UNKNOWN WHETHER OR NOT THE DEVICE MAY HAVE CAUSED OR …
	https://www.accessdata.fda.gov/scripts/cdrh/cfdocs/cfMAUDE/Detail.CFM?MDRFOI__ID=7811277&pc=KZH	2032227-2018-16787	2018-07-23	Malfunction	MEDTRONIC MINIMED	2018-08-23	KZH	LANCET DEVICE MMT-385 SILSRTR EA 13L	Adverse Event Without Identified Device or Use Problem	Hypoglycemia; No Consequences Or Impact To Patient			1	Event Description: THE CUSTOMER REPORTED VIA PHONE CALL ON (B)(6) 2018 THAT THEY RECEIVED RECURRING NO DELIVERY ALARMS. THE CUSTOMER'S BLOOD GLUCOSE WAS UNKNOWN AT THE TIME OF INCIDENT. CUSTOMER'S BLOOD GLUCOSE LEVEL AT THE TIME OF THE CALL IS 59 MG/DL. CUSTOMER REPORTS HAVING CHANGED THE INFUSION SET MULTIPLE TIMES AND HAVING THE SAME PROBLEM. TROUBLESHOOTING OCCURRED BUT ISSUE REMAINS UNRESOLVE…
	https://www.accessdata.fda.gov/scripts/cdrh/cfdocs/cfMAUDE/Detail.CFM?MDRFOI__ID=7805346&pc=KZH	3011393376-2018-03499	2018-08-14	Malfunction	ROCHE DIABETES CARE, INC.	2018-08-22	KZH	ACCU-CHEK ® LINKASSIST	Unintended Ejection	No Consequences Or Impact To Patient			1	Event Description: IT WAS REPORTED THAT THE INSERTION DEVICE EJECTED THE INFUSION SET UNINTENTIONALLY. NO ADVERSE EVENT WAS REPORTED. THE LOT NUMBER WAS NOT PROVIDED. THE INSERTION DEVICE WAS REQUESTED TO BE RETURNED FOR PRODUCT EVALUATION. Manufacturer Narrative: THE EVENT OCCURRED OUTSIDE OF THE UNITED STATES. WHILE THIS PRODUCT IS NOT SOLD IN THE UNITED STATES, IT IS LIKE OR SIMILAR TO A PRODU…
	https://www.accessdata.fda.gov/scripts/cdrh/cfdocs/cfMAUDE/Detail.CFM?MDRFOI__ID=7806031&pc=KZH	3011393376-2018-03503	2018-08-14	Malfunction	ROCHE DIABETES CARE, INC.	2018-08-22	KZH	ACCU-CHEK ® LINKASSIST PLUS INSERTION DEVICE	Unintended Ejection	No Consequences Or Impact To Patient			1	Event Description: IT WAS REPORTED THAT THE INSERTION DEVICE EJECTED THE INFUSION SET UNINTENTIONALLY. THE LOT NUMBER WAS NOT PROVIDED. NO ADVERSE EVENT WAS REPORTED. THE INSERTION DEVICE WAS REQUESTED TO BE RETURNED FOR PRODUCT EVALUATION. Manufacturer Narrative: THE EVENT OCCURRED OUTSIDE OF THE UNITED STATES. WHILE THIS PRODUCT IS NOT SOLD IN THE UNITED STATES, IT IS LIKE OR SIMILAR TO A PRODU…
	https://www.accessdata.fda.gov/scripts/cdrh/cfdocs/cfMAUDE/Detail.CFM?MDRFOI__ID=7790426&pc=KZH	3011393376-2018-03434	2018-08-08	Malfunction	ROCHE DIABETES CARE, INC.	2018-08-16	KZH	ACCU-CHEK ® LINKASSIST PLUS INSERTION DEVICE	Misfire	Needle Stick/Puncture			1	Event Description: IT WAS REPORTED THAT THE INSERTION DEVICE EJECTED THE INFUSION SET UNINTENTIONALLY. THE PATIENT'S MOTHER RECEIVED AN ACCIDENTAL FINGERSTICK FROM THE MISFIRE. NO ADVERSE EVENT WAS REPORTED. THE LOT NUMBER WAS NOT PROVIDED. THE INSERTION DEVICE WAS DISCARDED; THEREFORE, NO PRODUCT COULD BE REQUESTED TO BE RETURNED FOR PRODUCT EVALUATION. Manufacturer Narrative: THE EVENT OCCURRED…
	https://www.accessdata.fda.gov/scripts/cdrh/cfdocs/cfMAUDE/Detail.CFM?MDRFOI__ID=7778395&pc=KZH	3011393376-2018-03389	2018-08-07	Malfunction	ROCHE DIABETES CARE, INC.	2018-08-13	KZH	ACCU-CHEK ® LINKASSIST PLUS INSERTION DEVICE	Unintended Ejection	No Known Impact Or Consequence To Patient			1	Event Description: CALLER ALLEGES THAT THE LINK ASSIST PLUS DEVICE RELEASED CANNULA UNINTENTIONALLY DURING A PUMP AWARENESS SESSION. CALLER REPORTED THE PATIENT RECEIVED A PUNCTURE WOUND FROM THE INCIDENT BUT IS OKAY. NO TREATMENT WAS REPORTED. REQUESTED RETURN OF THE ALLEGED DEVICE FOR EVALUATION. Manufacturer Narrative: THE EVENT OCCURRED OUTSIDE OF THE UNITED STATES. WHILE THIS PRODUCT IS NOT …
	https://www.accessdata.fda.gov/scripts/cdrh/cfdocs/cfMAUDE/Detail.CFM?MDRFOI__ID=7769298&pc=KZH	3011393376-2018-03357	2018-07-16	Malfunction	ROCHE DIABETES CARE, INC.	2018-08-09	KZH	ACCU-CHEK ® LINKASSIST	Unintended Ejection	No Known Impact Or Consequence To Patient			1	Event Description: CALLER ALLEGES THE INSERTION ASSIST DEVICE UNINTENTIONALLY RELEASED A CANNULA. NO ADVERSE EVENT REPORTED. REQUESTED RETURN OF THE ALLEGED DEVICE FOR EVALUATION. Manufacturer Narrative: THE EVENT OCCURRED OUTSIDE OF THE UNITED STATES WHILE THIS PRODUCT IS NOT SOLD IN THE UNITED STATES, IT IS LIKE OR SIMILAR TO A PRODUCT MARKETED IN THE UNITED STATES.
	https://www.accessdata.fda.gov/scripts/cdrh/cfdocs/cfMAUDE/Detail.CFM?MDRFOI__ID=7769333&pc=KZH	3011393376-2018-03358	2018-07-26	Malfunction	ROCHE DIABETES CARE, INC.	2018-08-09	KZH	ACCU-CHEK ® LINKASSIST PLUS INSERTION DEVICE	Unintended Ejection	No Known Impact Or Consequence To Patient			1	Event Description: CALLER ALLEGES THAT THE LINK ASSIST PLUS DEVICE RELEASED CANNULA UNINTENTIONALLY. NO ADVERSE EVENT REPORTED. REQUESTED RETURN OF THE ALLEGED DEVICE FOR EVALUATION. Manufacturer Narrative: THE EVENT OCCURRED OUTSIDE OF THE UNITED STATES. WHILE THIS PRODUCT IS NOT SOLD IN THE UNITED STATES, IT IS LIKE OR SIMILAR TO A PRODUCT MARKETED IN THE UNITED STATES.
	https://www.accessdata.fda.gov/scripts/cdrh/cfdocs/cfMAUDE/Detail.CFM?MDRFOI__ID=7769337&pc=KZH	3011393376-2018-03359	2018-07-30	Malfunction	ROCHE DIABETES CARE, INC.	2018-08-09	KZH	ACCU-CHEK ® LINKASSIST	Unintended Ejection	No Known Impact Or Consequence To Patient			1	Event Description: CALLER ALLEGES THAT THE LINK ASSIST DEVICE RELEASED THE CANNULA UNINTENTIONALLY. NO ADVERSE EVENT REPORTED. REQUESTED RETURN OF THE ALLEGED DEVICE. Manufacturer Narrative: THE EVENT OCCURRED OUTSIDE OF THE UNITED STATES. WHILE THIS PRODUCT IS NOT SOLD IN THE UNITED STATES, IT IS LIKE OR SIMILAR TO A PRODUCT MARKETED IN THE UNITED STATES.
	https://www.accessdata.fda.gov/scripts/cdrh/cfdocs/cfMAUDE/Detail.CFM?MDRFOI__ID=7769430&pc=KZH	3011393376-2018-03360	2018-07-31	Malfunction	ROCHE DIABETES CARE, INC.	2018-08-09	KZH	ACCU-CHEK ® LINKASSIST PLUS INSERTION DEVICE	Unintended Ejection	No Known Impact Or Consequence To Patient			1	Event Description: CALLER ALLEGES THAT THE LINK ASSIST PLUS DEVICE RELEASED CANNULA UNINTENTIONALLY. NO ADVERSE EVENT REPORTED. ALLEGED DEVICE HAS BEEN DISCARDED; NO PRODUCT WILL BE RETURNED. Manufacturer Narrative: THE EVENT OCCURRED OUTSIDE OF THE UNITED STATES. WHILE THIS PRODUCT IS NOT SOLD IN THE UNITED STATES, IT IS LIKE OR SIMILAR TO A PRODUCT MARKETED IN THE UNITED STATES.
	https://www.accessdata.fda.gov/scripts/cdrh/cfdocs/cfMAUDE/Detail.CFM?MDRFOI__ID=7751674&pc=KZH	3011393376-2018-03231	2018-07-23	Malfunction	ROCHE DIABETES CARE, INC.	2018-08-06	KZH	ACCU-CHEK ® LINKASSIST PLUS INSERTION DEVICE	Unintended Ejection	No Consequences Or Impact To Patient			1	Event Description: IT WAS REPORTED THAT THE INSERTION DEVICE EJECTED THE INFUSION SET UNINTENTIONALLY. NO ADVERSE EVENT WAS REPORTED. THE LOT NUMBER WAS NOT PROVIDED. THE INSERTION DEVICE WAS REQUESTED TO BE RETURNED FOR PRODUCT EVALUATION. Manufacturer Narrative: THE EVENT OCCURRED OUTSIDE OF THE UNITED STATES. WHILE THIS PRODUCT IS NOT SOLD IN THE UNITED STATES, IT IS LIKE OR SIMILAR TO A PRODU…
	https://www.accessdata.fda.gov/scripts/cdrh/cfdocs/cfMAUDE/Detail.CFM?MDRFOI__ID=7751680&pc=KZH	3011393376-2018-03232		Malfunction	ROCHE DIABETES CARE, INC.	2018-08-06	KZH	ACCU-CHEK ® LINKASSIST PLUS INSERTION DEVICE	Unintended Ejection	No Consequences Or Impact To Patient			1	Event Description: IT WAS REPORTED THAT THE INSERTION DEVICE EJECTED THE INFUSION SET UNINTENTIONALLY. NO ADVERSE EVENT REPORTED. THE DEVICE LOT NUMBER WAS NOT PROVIDED. RETURN OF THE SUSPECT DEVICE WAS REQUESTED FOR EVALUATION. Manufacturer Narrative: THE EVENT OCCURRED OUTSIDE OF THE UNITED STATES. WHILE THIS PRODUCT IS NOT SOLD IN THE UNITED STATES, IT IS LIKE OR SIMILAR TO A PRODUCT MARKETED …
	https://www.accessdata.fda.gov/scripts/cdrh/cfdocs/cfMAUDE/Detail.CFM?MDRFOI__ID=7717803&pc=KZH	3011393376-2018-03084	2018-07-10	Malfunction	ROCHE DIABETES CARE, INC.	2018-07-25	KZH	ACCU-CHEK ® LINKASSIST PLUS INSERTION DEVICE	Unintended Ejection	No Consequences Or Impact To Patient			1	Event Description: IT WAS REPORTED THAT THE INSERTION DEVICE EJECTED THE INFUSION SET UNINTENTIONALLY. NO ADVERSE EVENT REPORTED. THE DEVICE LOT NUMBER WAS NOT PROVIDED. RETURN OF THE SUSPECT DEVICE WAS REQUESTED FOR EVALUATION. Manufacturer Narrative: THE EVENT OCCURRED OUTSIDE OF THE UNITED STATES. WHILE THIS PRODUCT IS NOT SOLD IN THE UNITED STATES, IT IS LIKE OR SIMILAR TO A PRODUCT MARKETED …
	https://www.accessdata.fda.gov/scripts/cdrh/cfdocs/cfMAUDE/Detail.CFM?MDRFOI__ID=7697764&pc=KZH	3011393376-2018-02959	2018-06-27	Injury	ROCHE DIABETES CARE, INC.	2018-07-18	KZH	ACCU-CHEK ® LINKASSIST	Insufficient Information	Needle Stick/Puncture			1	Event Description: IT WAS REPORTED THAT THE CANNULA IS NOT ALWAYS RELEASED FROM THE INSERTION DEVICE. IT WAS ALLEGED THAT THE PATIENT ATTEMPTED TO MANUALLY REMOVE THE CANNULA FROM THE INSERTION DEVICE AND HE REMOVED A CHUNK FROM HIS SKIN. THE PATIENT WENT TO HIS GENERAL PRACTITIONER. THE PATIENT WAS TREATED WITH A SKIN WASH AND REQUIRED ANTIBIOTICS. THE PATIENT REPORTED THAT HE HAD NECROTIC SKIN …
	https://www.accessdata.fda.gov/scripts/cdrh/cfdocs/cfMAUDE/Detail.CFM?MDRFOI__ID=7697822&pc=KZH	3011393376-2018-02961	2018-07-02	Malfunction	ROCHE DIABETES CARE, INC.	2018-07-18	KZH	ACCU-CHEK ® LINKASSIST PLUS INSERTION DEVICE	Unintended Ejection	No Consequences Or Impact To Patient			1	Event Description: IT WAS REPORTED THAT THE INSERTION DEVICE EJECTED THE INFUSION SET UNINTENTIONALLY. NO ADVERSE EVENT REPORTED. THE DEVICE LOT NUMBER WAS NOT PROVIDED. RETURN OF THE SUSPECT DEVICE WAS REQUESTED FOR EVALUATION. Manufacturer Narrative: THE EVENT OCCURRED OUTSIDE OF THE UNITED STATES. WHILE THIS PRODUCT IS NOT SOLD IN THE UNITED STATES, IT IS LIKE OR SIMILAR TO A PRODUCT MARKETED …
	https://www.accessdata.fda.gov/scripts/cdrh/cfdocs/cfMAUDE/Detail.CFM?MDRFOI__ID=7698957&pc=KZH	3011393376-2018-03001	2018-07-10	Malfunction	ROCHE DIABETES CARE, INC.	2018-07-18	KZH	ACCU-CHEK ® LINKASSIST PLUS INSERTION DEVICE	Misfire	No Consequences Or Impact To Patient			1	Event Description: IT WAS REPORTED THAT THE INSERTION DEVICE EJECTED THE INFUSION SET UNINTENTIONALLY. NO ADVERSE EVENT WAS REPORTED. THE INSERTION DEVICE WAS REQUESTED TO BE RETURNED FOR PRODUCT EVALUATION. Manufacturer Narrative: THE EVENT OCCURRED OUTSIDE OF THE UNITED STATES. WHILE THIS PRODUCT IS NOT SOLD IN THE UNITED STATES, IT IS LIKE OR SIMILAR TO A PRODUCT MARKETED IN THE UNITED STATES.
	https://www.accessdata.fda.gov/scripts/cdrh/cfdocs/cfMAUDE/Detail.CFM?MDRFOI__ID=7693864&pc=KZH	3011393376-2018-02925	2018-06-29	Malfunction	ROCHE DIABETES CARE, INC.	2018-07-17	KZH	ACCU-CHEK ® LINKASSIST PLUS INSERTION DEVICE	Misfire	No Consequences Or Impact To Patient			1	Event Description: IT WAS REPORTED THAT THE INSERTION DEVICE EJECTED THE INFUSION SET UNINTENTIONALLY. NO ADVERSE EVENT REPORTED. THE DEVICE LOT NUMBER WAS NOT PROVIDED. RETURN OF THE SUSPECT DEVICE WAS REQUESTED FOR EVALUATION. Manufacturer Narrative: THE EVENT OCCURRED OUTSIDE OF THE UNITED STATES. WHILE THIS PRODUCT IS NOT SOLD IN THE UNITED STATES, IT IS LIKE OR SIMILAR TO A PRODUCT MARKETED …
	https://www.accessdata.fda.gov/scripts/cdrh/cfdocs/cfMAUDE/Detail.CFM?MDRFOI__ID=7694116&pc=KZH	3011393376-2018-02939	2018-07-03	Malfunction	ROCHE DIABETES CARE, INC.	2018-07-17	KZH	ACCU-CHEK ® LINKASSIST	Unintended Ejection	No Consequences Or Impact To Patient			1	Event Description: IT WAS REPORTED THAT THE INSERTION DEVICE EJECTED THE INFUSION SET UNINTENTIONALLY. THE CALLER REPORTED THAT THIS HAS HAPPENED TWICE. NO ADVERSE EVENT WAS REPORTED. THE LOT NUMBER WAS NOT PROVIDED. THE INSERTION DEVICE WAS REQUESTED TO BE RETURNED FOR PRODUCT EVALUATION. Manufacturer Narrative: THE EVENT OCCURRED OUTSIDE OF THE UNITED STATES WHILE THIS PRODUCT IS NOT SOLD IN TH…
	https://www.accessdata.fda.gov/scripts/cdrh/cfdocs/cfMAUDE/Detail.CFM?MDRFOI__ID=7694690&pc=KZH	3011393376-2018-02957	2018-06-27	Malfunction	ROCHE DIABETES CARE, INC.	2018-07-17	KZH	ACCU-CHEK ® LINKASSIST	Misfire	No Consequences Or Impact To Patient			1	Event Description: IT WAS REPORTED THAT THE INSERTION DEVICE EJECTED THE INFUSION SETS UNINTENTIONALLY. NO ADVERSE EVENT WAS REPORTED. THE LOT NUMBER WAS NOT PROVIDED. THE INSERTION DEVICE WAS DISCARDED; THEREFORE, NO PRODUCT COULD BE REQUESTED TO BE RETURNED FOR PRODUCT EVALUATION. Manufacturer Narrative: THE EVENT OCCURRED OUTSIDE OF THE UNITED STATES WHILE THIS PRODUCT IS NOT SOLD IN THE UNITE…
	https://www.accessdata.fda.gov/scripts/cdrh/cfdocs/cfMAUDE/Detail.CFM?MDRFOI__ID=7689990&pc=KZH	3011393376-2018-02903	2018-06-27	Malfunction	ROCHE DIABETES CARE, INC.	2018-07-16	KZH	ACCU-CHEK ® LINKASSIST	Unintended Ejection	No Known Impact Or Consequence To Patient			1	Event Description: CALLER REPORTED THE LINKASSIST RELEASED UNINTENTIONALLY WITHOUT THE BUTTON BEING PRESSED. NO ADVERSE EVENT REPORTED. REQUESTED RETURN OF THE ALLEGED LINKASSIST FOR EVALUATION. Manufacturer Narrative: THE EVENT OCCURRED OUTSIDE OF THE UNITED STATES WHILE THIS PRODUCT IS NOT SOLD IN THE UNITED STATES, IT IS LIKE OR SIMILAR TO A PRODUCT MARKETED IN THE UNITED STATES.
	https://www.accessdata.fda.gov/scripts/cdrh/cfdocs/cfMAUDE/Detail.CFM?MDRFOI__ID=7690788&pc=KZH	3011393376-2018-02913	2018-06-29	Malfunction	ROCHE DIABETES CARE, INC.	2018-07-16	KZH	ACCU-CHEK ® LINKASSIST PLUS INSERTION DEVICE	Unintended Ejection	No Known Impact Or Consequence To Patient			1	Event Description: CALLER REPORTED THE LINKASSIST PLUS RELEASED UNINTENTIONALLY WITHOUT THE BUTTON BEING PRESSED. NO ADVERSE EVENT REPORTED. REQUESTED RETURN OF THE ALLEGED LINKASSIST PLUS FOR EVALUATION. Manufacturer Narrative: THE EVENT OCCURRED OUTSIDE OF THE UNITED STATES. WHILE THIS PRODUCT IS NOT SOLD IN THE UNITED STATES, IT IS LIKE OR SIMILAR TO A PRODUCT MARKETED IN THE UNITED STATES.
	https://www.accessdata.fda.gov/scripts/cdrh/cfdocs/cfMAUDE/Detail.CFM?MDRFOI__ID=7686945&pc=KZH	3011393376-2018-02883	2018-06-22	Malfunction	ROCHE DIABETES CARE, INC.	2018-07-13	KZH	ACCU-CHEK ® LINKASSIST	Unintended Ejection	No Known Impact Or Consequence To Patient	K063146		1	Event Description: CALLER REPORTED THE LINKASSIST RELEASED UNINTENTIONALLY WITHOUT THE BUTTON BEING PRESSED. NO ADVERSE EVENT REPORTED. REQUESTED RETURN OF THE ALLEGED LINKASSIST FOR EVALUATION AND REPLACEMENT WAS PROVIDED.
	https://www.accessdata.fda.gov/scripts/cdrh/cfdocs/cfMAUDE/Detail.CFM?MDRFOI__ID=7637841&pc=KZH	MW5078054		Malfunction	MYLAN PHARMACEUTICALS INC.	2018-06-25	KZH	WHISPERJECT AUTO-INJECTOR	Break	No Known Impact Or Consequence To Patient			1	Event Description: PATIENT REPORTED THAT HIS WHISPERJECT DEVICE BROKE. NO FURTHER INFORMATION PROVIDED.
The MAUDE database houses medical device reports submitted to the FDA by mandatory reporters (manufacturers	importers and device user facilities) and voluntary reporters such as health care professionals	patients and consumers. Each year	the FDA receives several hundred thousand medical device reports (MDRs) of suspected device-associated deaths	serious injuries and malfunctions. The FDA uses MDRs to monitor device performance	detect potential device-related safety issues	and contribute to benefit-risk assessments of these products. The MAUDE database houses MDRs submitted to the FDA by mandatory reporters (manufacturers	importers and device user facilities) and voluntary reporters such as health care professionals	patients and consumers.
Although MDRs are a valuable source of information	this passive surveillance system has limitations	including the potential submission of incomplete	inaccurate	untimely	unverified	or biased data. In addition	the incidence or prevalence of an event cannot be determined from this reporting system alone due to potential under-reporting of events and lack of information about frequency of device use. Because of this	MDRs comprise only one of the FDA's several important postmarket surveillance data sources.
MDR data alone cannot be used to establish rates of events	evaluate a change in event rates over time or compare event rates between devices. The number of reports cannot be interpreted or used in isolation to reach conclusions about the existence	severity	or frequency of problems associated with devices. Confirming whether a device actually caused a specific event can be difficult based solely on information provided in a given report. Establishing a cause-and-effect relationship is especially difficult if circumstances surrounding the event have not been verified or if the device in question has not been directly evaluated.
MAUDE data does not represent all known safety information for a reported medical device and should be interpreted in the context of other available information when making device-related or treatment decisions. Variations in trade	product	and company names affect search results. Searches only retrieve records that contain the search term(s) provided by the requester.Submission of a medical device report and the FDA's release of that information is not necessarily an admission that a product	user facility	importer	distributor	manufacturer	or medical personnel caused or contributed to the event. Certain types of report information are protected from public disclosure under the Freedom of Information Act (FOIA).
If a report contains trade secret or confidential business information	that text is replaced by "(b)(4)". If a report contains personnel or medical files information	that text is replaced by "(b)(6)". The designations "(b)(4)" and "(b)(6)" refer to the exemptions in the FOIA. For example	"(b)(4)" may be found in place of the product's composition and "(b)(6)" may be found in place of a patient's age. MAUDE is updated monthly and the search page reflects the date of the most recent update. The FDA seeks to include all reports received prior to the update but the inclusion of some reports may be delayed.
Manufacturers and importers must submit reports when they become aware of information that reasonably suggests that one of their marketed devices may have caused or contributed to a death or serious injury or has malfunctioned and the malfunction of the device or a similar device that they market would be likely to cause or contribute to a death or serious injury if the malfunction were to recur.…	serious injuries and malfunctions to the FDA. Importers must send reports of deaths and serious injuries to the FDA and the manufacturer	and reports of malfunctions to the manufacturer.
Device user facilities include hospitals	outpatient diagnostic or treatment facilities	nursing homes and ambulatory surgical facilities. Device user facilities must submit reports when they become aware of information that reasonably suggests that a device may have caused or contributed to a death or serious injury of a patient in their facility. Death reports must be sent to the FDA and the manufacturer	if known. Serious injury reports must be sent to the manufacturer or to the FDA	if the manufacturer is not known.

## Sheet: exclude ACCU-CHEK ® LINKASSIST 
Exclude events of ACCU-CHEK ® LINKASSIST as they do not fall under autoijnectors with proudct code KZH	Web Address	Report Number	Event Date	Event Type	Manufacturer	Date Received	Product Code	Brand Name	Device Problem	Patient Problem	PMA/PMN Number	Exemption Number	Number of Events	Event Text
	https://www.accessdata.fda.gov/scripts/cdrh/cfdocs/cfMAUDE/Detail.CFM?MDRFOI__ID=17755345&pc=KZH	MW5145667		Malfunction	MYLAN PHARMACEUTICALS INC.	2023-09-14 04:00:00	KZH	WHISPERJECT		Insufficient Information			1	Event Description: PATIENT'S MOTHER REPORTED IN THE PAST WEEK THE WHISPERJECT SEEMS TO BE LEAKING WHEN ADMINISTERING THE MEDICATION. IT IS UNKNOWN IF PATIENT MISSED A DOSE OR EXPERIENCED ANY ADVERSE EVENT AS A RESULT OF THE DEFECTIVE PRODUCT. DATE OF OCCURRENCE: UNKNOWN. MANUFACTURER CAN CALL THE PATIENT FOR FOLLOW UP AND TO ARRANGE FOR PRODUCT PICK UP (AVAILABLE FOR RETURN). MD AWARE AND DRUG TH…
	https://www.accessdata.fda.gov/scripts/cdrh/cfdocs/cfMAUDE/Detail.CFM?MDRFOI__ID=17711775&pc=KZH	MW5145369	2023-08-30 04:00:00	Malfunction	MYLAN PHARMACEUTICALS INC.	2023-09-07 04:00:00	KZH	WHISPERJECT		No Clinical Signs, Symptoms or Conditions			1	Event Description: SPONTANEOUS CALL FROM PATIENT WHO REPORTED WHEN SHE TRIED TO INJECT USING THE WHISPERJECT DEVICE BUT THE SYRINGE DID NOT INJECT ON (B)(6) 2023 AND WAS EXPOSED TO AIR, AND AS PER THE MYAN MANUFACTURER, SHE WAS TOLD THE SYRINGE IS NOT GOOD TO USE SINCE IT WAS EXPOSED FOR SO LONG TO AIR. THERE WAS NO MISSED DOSE, SHE USED TODAYS DOSE (B)(6) ON (B)(6) 2023, THE NEXT DOSE IS MONDAY,…
	https://www.accessdata.fda.gov/scripts/cdrh/cfdocs/cfMAUDE/Detail.CFM?MDRFOI__ID=17624833&pc=KZH	2032282-2023-00001	2023-07-20 04:00:00	Malfunction	TAKEDA PHARMACEUTICALS AMERICA, INC.	2023-08-25 04:00:00	KZH	FIRAZYR 30MG 3.0ML US SINGLE PK	Complete Blockage	No Clinical Signs, Symptoms or Conditions			1	Event Description: PATIENT REPORTED ONE DOSE OF FIRAZYR THAT HAD TO BE WASTED BECAUSE THE MEDICATION WOULD NOT PUSH THROUGH THE NEEDLE. PATIENT STATED SHE INITIALLY THOUGHT SHE MIGHT HAVE HIT SCAR TISSUE. SHE REMOVED THE NEEDLE AND TRIED PUSHING MEDICATION BUT IT WOULD STILL NOT FLOW THROUGH THE NEEDLE AFTER APPLYING A GOOD AMOUNT OF PRESSURE AND FORCE. PATIENT USED A DIFFERENT DOSE. Manufacturer…
	https://www.accessdata.fda.gov/scripts/cdrh/cfdocs/cfMAUDE/Detail.CFM?MDRFOI__ID=17611364&pc=KZH	3011393376-2023-01928		Malfunction	ROCHE DIABETES CARE, INC.	2023-08-24 04:00:00	KZH	ACCU-CHEK ® LINKASSIST	Misfire	No Clinical Signs, Symptoms or Conditions			1	Event Description: IT WAS REPORTED THAT THE INSERTION DEVICE EJECTED THE INFUSION SET UNINTENTIONALLY. Manufacturer Narrative: THE EVENT OCCURRED OUTSIDE OF THE UNITED STATES. WHILE THIS PRODUCT IS NOT SOLD IN THE UNITED STATES, IT IS LIKE OR SIMILAR TO A PRODUCT MARKETED IN THE UNITED STATES.
	https://www.accessdata.fda.gov/scripts/cdrh/cfdocs/cfMAUDE/Detail.CFM?MDRFOI__ID=17623613&pc=KZH	MW5144941		Malfunction	OWEN MUMFORD USA, INC.	2023-08-24 04:00:00	KZH	AUTOJECT		Needle Stick/Puncture			1	Event Description: PATIENT REPORTED SOMETIME LAST WEEK SHE WAS GIVING HERSELF INJECTION USING THE AUTOJECT [BLUE AND GRAY] WHEN THE NEEDLE CAME OUT AND WENT INTO(PUNCTURED) HER SKIN, BUT THE MEDICATION DIDN'T COME OUT AFTER FEW SECONDS OF WAITING. THEN MEDICATION WAS SQUIRTING ALL OVER THE PLACE, SHE TRIED TWICE. IT IS UNKNOWN IF PATIENT EXPERIENCED ANY ADVERSE EVENTS AND IT IS ALSO UNKNOWN IF PA…
	https://www.accessdata.fda.gov/scripts/cdrh/cfdocs/cfMAUDE/Detail.CFM?MDRFOI__ID=17584699&pc=KZH	3011393376-2023-01896	2023-07-08 04:00:00	Malfunction	ROCHE DIABETES CARE, INC.	2023-08-21 04:00:00	KZH	ACCU-CHEK ® LINKASSIST	Unintended Ejection; Failure to Eject	No Clinical Signs, Symptoms or Conditions			1	Event Description: IT WAS REPORTED THAT THE INSERTION DEVICE EJECTED THE INFUSION SET UNINTENTIONALLY. IT WAS ALSO REPORTED THAT THE INSERTION DEVICE SOMETIMES GETS STUCK AND THE CANNULA CANNOT BE PROPERLY PLACED ON THE SKIN. Manufacturer Narrative: THE EVENT OCCURRED OUTSIDE OF THE UNITED STATES. WHILE THIS PRODUCT IS NOT SOLD IN THE UNITED STATES, IT IS LIKE OR SIMILAR TO A PRODUCT MARKETED IN …
	https://www.accessdata.fda.gov/scripts/cdrh/cfdocs/cfMAUDE/Detail.CFM?MDRFOI__ID=17573824&pc=KZH	MW5144739		Malfunction	MYLAN PHARMACEUTICALS INC.	2023-08-17 04:00:00	KZH	WHISPERJECT		No Clinical Signs, Symptoms or Conditions			1	Event Description: PATIENT REPORTED HE FEELS THAT HE HAS BEEN GOING THROUGH MULTIPLE WHISPERJECT DEVICES AND AFTER 3 MONTHS THE DEVICE JAMS AND HE ENDS UP JUST NOT USING IT. PER PATIENT HE HAS NOT MISSED DOSES DUE TO THIS. TRANSFERRED PATIENT TO SPEAK WITH VIATRIS REGARDING THE WHISPERJECT ISSUE (DID NOT STAY ON THE LINE WITH PATIENT AND VIATRIS). PRODUCT LOT NUMBER AND EXPIRATION DATE ARE UNKNOW…
	https://www.accessdata.fda.gov/scripts/cdrh/cfdocs/cfMAUDE/Detail.CFM?MDRFOI__ID=17492390&pc=KZH	MW5122822		Malfunction	MYLAN PHARMACEUTICALS INC.	2023-08-08 04:00:00	KZH	WHISPERJECT AUTOINJECTOR		No Clinical Signs, Symptoms or Conditions			1	Event Description: SPONTANEOUS CALL FROM LPN FROM MD OFFICE REPORTED THE WHISPERJECT AUTOINJECTOR FROM MYLAN HAS STOPPED WORKING. MD IS AWARE. THEY CALLED IN NEW PRESCRIPTION TO PHARMACY. IT IS UNKNOWN IF PATIENT MISSED ANY DOSES DUE TO DEFECTIVE DEVICE OR IF THEY HAD ANY ADVERSE EVENTS. IT IS UNKNOWN IF PT STILL HAS DEFECTIVE DEVICE ON HAND FOR RETURN. NO FURTHER INFORMATION. WHISPERJECT IS AN A…
	https://www.accessdata.fda.gov/scripts/cdrh/cfdocs/cfMAUDE/Detail.CFM?MDRFOI__ID=17460424&pc=KZH	3011393376-2023-01783	2023-07-24 04:00:00	Malfunction	ROCHE DIABETES CARE, INC.	2023-08-04 04:00:00	KZH	ACCU-CHEK ® LINKASSIST	Unintended Ejection	No Clinical Signs, Symptoms or Conditions			1	Event Description: IT WAS REPORTED THAT THE INSERTION DEVICE EJECTED THE INFUSION SET UNINTENTIONALLY. Manufacturer Narrative: THE EVENT OCCURRED OUTSIDE OF THE UNITED STATES WHILE THIS PRODUCT IS NOT SOLD IN THE UNITED STATES, IT IS LIKE OR SIMILAR TO A PRODUCT MARKETED IN THE UNITED STATES.
	https://www.accessdata.fda.gov/scripts/cdrh/cfdocs/cfMAUDE/Detail.CFM?MDRFOI__ID=17463407&pc=KZH	MW5120605		Malfunction	MYLAN PHARMACEUTICALS INC.	2023-08-03 04:00:00	KZH	WHISPERJECT AUTOINJECTOR		No Clinical Signs, Symptoms or Conditions			1	Event Description: SPONTANEOUS. PATIENT REPORTED A DEFECTIVE WHISPERJECT DEVICE (NO DETAILS GIVEN). UNKNOWN IF PT MISSED A DOSE; NO ADVERSE EVENTS REPORTED; UNKNOWN IF AVAILABLE FOR RETURN; UNKNOWN IF MD AWARE. NO FURTHER INFORMATION PROVIDED. REPORTED TO (B)(6) BY: PATIENT/CAREGIVER.
	https://www.accessdata.fda.gov/scripts/cdrh/cfdocs/cfMAUDE/Detail.CFM?MDRFOI__ID=17363945&pc=KZH	3011393376-2023-01659		Malfunction	ROCHE DIABETES CARE, INC.	2023-07-20 04:00:00	KZH	ACCU-CHEK ® LINKASSIST PLUS INSERTION DEVICE	Unintended Ejection	No Clinical Signs, Symptoms or Conditions			1	Event Description: IT WAS REPORTED THAT THE INSERTION DEVICE EJECTED THE INFUSION SET UNINTENTIONALLY. Manufacturer Narrative: THE EVENT OCCURRED OUTSIDE OF THE UNITED STATES. WHILE THIS PRODUCT IS NOT SOLD IN THE UNITED STATES, IT IS LIKE OR SIMILAR TO A PRODUCT MARKETED IN THE UNITED STATES.
	https://www.accessdata.fda.gov/scripts/cdrh/cfdocs/cfMAUDE/Detail.CFM?MDRFOI__ID=17216115&pc=KZH	3011393376-2023-01461		Malfunction	ROCHE DIABETES CARE, INC.	2023-06-28 04:00:00	KZH	ACCU-CHEK ® LINKASSIST	Unintended Ejection	No Clinical Signs, Symptoms or Conditions			1	Event Description: IT WAS REPORTED THAT THE INSERTION DEVICE EJECTED THE INFUSION SET UNINTENTIONALLY. THIS DID NOT CAUSE ANY INJURIES. Manufacturer Narrative: THE EVENT OCCURRED OUTSIDE OF THE UNITED STATES. WHILE THIS PRODUCT IS NOT SOLD IN THE UNITED STATES, IT IS LIKE OR SIMILAR TO A PRODUCT MARKETED IN THE UNITED STATES. H3 OTHER TEXT : DEVICE WAS DISCARDED AND IS NOT EXPECTED TO BE RETURNED…
	https://www.accessdata.fda.gov/scripts/cdrh/cfdocs/cfMAUDE/Detail.CFM?MDRFOI__ID=17181218&pc=KZH	3011393376-2023-01426	2023-06-09 04:00:00	Malfunction	ROCHE DIABETES CARE, INC.	2023-06-22 04:00:00	KZH	ACCU-CHEK ® LINKASSIST	Unintended Ejection	No Clinical Signs, Symptoms or Conditions			1	Event Description: IT WAS REPORTED, THAT THE INSERTION DEVICE EJECTED THE INFUSION SET UNINTENTIONALLY. Manufacturer Narrative: THE EVENT OCCURRED OUTSIDE OF THE UNITED STATES. WHILE THIS PRODUCT IS NOT SOLD IN THE UNITED STATES, IT IS LIKE OR SIMILAR TO A PRODUCT MARKETED IN THE UNITED STATES.
	https://www.accessdata.fda.gov/scripts/cdrh/cfdocs/cfMAUDE/Detail.CFM?MDRFOI__ID=17079969&pc=KZH	3011393376-2023-01322	2023-06-05 04:00:00	Malfunction	ROCHE DIABETES CARE, INC.	2023-06-07 04:00:00	KZH	ACCU-CHEK ® LINKASSIST	Misfire	No Clinical Signs, Symptoms or Conditions			1	Event Description: IT WAS REPORTED THAT THE INSERTION DEVICE EJECTED THE INFUSION SET UNINTENTIONALLY. Manufacturer Narrative: THE EVENT OCCURRED OUTSIDE OF THE UNITED STATES WHILE THIS PRODUCT IS NOT SOLD IN THE UNITED STATES, IT IS LIKE OR SIMILAR TO A PRODUCT MARKETED IN THE UNITED STATES.
	https://www.accessdata.fda.gov/scripts/cdrh/cfdocs/cfMAUDE/Detail.CFM?MDRFOI__ID=16939706&pc=KZH	MW5117545	2023-05-15 04:00:00	Malfunction	NOVO NORDISK INC.	2023-05-15 04:00:00	KZH	LEVEMIR FLEXPEN	Material Twisted/Bent	No Clinical Signs, Symptoms or Conditions			1	Event Description: REPORTER CALLED WITH A PRODUCT ISSUE INVOLVING HIS LEVEMIR FLEXPEN. HE STATED THAT THE OLD PENS USE TO BE SPRING LOADED WHERE YOU WOULD TWIST THE PEN TO THE NUMBER OF UNITS WANTED, AND THEN PUSH THE BUTTON ON THE BACK. HE STATED THAT NOW THE FLEXPEN IS DIFFERENT, AND THE PERSON MUST APPLY INJECTION PRESSURE USING THEIR THUMB AND IT REQUIRES A LOT OF PRESSURE AND CAN BE QUITE DI…
	https://www.accessdata.fda.gov/scripts/cdrh/cfdocs/cfMAUDE/Detail.CFM?MDRFOI__ID=16874654&pc=KZH	3011393376-2023-01070		Malfunction	ROCHE DIABETES CARE, INC.	2023-05-05 04:00:00	KZH	ACCU-CHEK ® LINKASSIST PLUS INSERTION DEVICE	Misfire	No Clinical Signs, Symptoms or Conditions			1	Event Description: IT WAS REPORTED THAT THE INSERTION DEVICE EJECTED THE INFUSION SET UNINTENTIONALLY. Manufacturer Narrative: THE EVENT OCCURRED OUTSIDE OF THE UNITED STATES. WHILE THIS PRODUCT IS NOT SOLD IN THE UNITED STATES, IT IS LIKE OR SIMILAR TO A PRODUCT MARKETED IN THE UNITED STATES.
	https://www.accessdata.fda.gov/scripts/cdrh/cfdocs/cfMAUDE/Detail.CFM?MDRFOI__ID=16833035&pc=KZH	MW5117123	2023-04-26 04:00:00	Injury	MYLAN-VIATRIS/MYLAN TEORANTA	2023-04-27 04:00:00	KZH	WHISPERJECT	Leak/Splash	Insufficient Information			1	Event Description: PATIENT STATED THAT SHE HAS USED THE WHISPERJECT TWICE, AND AFTER SHE INJECTED, SHE COUNTED TO 10 AND WAITED FOR THE CHECKMARK TO BE VISIBLE, BUT WHEN THE PATIENT TOOK IT OUT, IT SQUIRTED LIQUID BOTH TIMES.
	https://www.accessdata.fda.gov/scripts/cdrh/cfdocs/cfMAUDE/Detail.CFM?MDRFOI__ID=16597776&pc=KZH	MW5115918		Malfunction	MYLAN PHARMACEUTICALS INC.	2023-03-22 04:00:00	KZH	WHISPERJECT AUTOINJECTOR	Key or Button Unresponsive/not Working	No Clinical Signs, Symptoms or Conditions			1	Event Description: SPONTANEOUS - PATIENT REPORTED BUTTON ON WHISPERJECT IS STUCK AND UNABLE TO USE DEVICE TO INJECT THE MEDICATION. UNKNOWN IF PT MISSED ANY DOSES, EXPERIENCED ANY ADVERSE EVENTS, OR IF PRODUCT ON HAND FOR RETURN. NO FURTHER INFORMATION AVAILABLE. REPORTED TO (B)(6) BY PT/CAREGIVER.
	https://www.accessdata.fda.gov/scripts/cdrh/cfdocs/cfMAUDE/Detail.CFM?MDRFOI__ID=16573134&pc=KZH	MW5115815	2023-03-15 04:00:00	Malfunction	SCANDINAVIAN HEALTH LTD.	2023-03-17 04:00:00	KZH	WHISPERJECT	Mechanical Jam	Insufficient Information			1	Event Description: PATIENT STATED THE WHISPERJECT IS STUCK, THE RELEASE CHAMBER WON'T PUSH DOWN ALMOST LIKE IT'S LOCKED. PATIENT STATED SHE WAS TAUGHT HOW TO RESOLVE THIS ISSUE 2 YEARS AGO, BUT CAN'T REMEMBER.
	https://www.accessdata.fda.gov/scripts/cdrh/cfdocs/cfMAUDE/Detail.CFM?MDRFOI__ID=16573913&pc=KZH	MW5115843		Malfunction	MYLAN PHARMACEUTICALS, INC.	2023-03-17 04:00:00	KZH	WHISPERJECT AUTOINJECTOR	Fluid/Blood Leak; Physical Resistance/Sticking	Insufficient Information			1	Event Description: SPONTANEOUS CALL FROM PATIENT REPORTS PLUNGER ON WHISPERJECT AUTOINJECTOR IS VERY DIFFICULT TO PUSH DOWN AND SHE LOST FULL DOSAGE EARLIER THIS WEEK AS IT LEAKED OUT OF DEVICE. NO FURTHER INFORMATION PROVIDED. PATIENT'S HUSBAND DOES INJECTIONS AND HE WAS NOT AVAILABLE TO TROUBLESHOOT. UNKNOWN IF MISSED DOSE, ADVERSE EVENT OCCURRED OR IF MD AWARE. NO FURTHER INFORMATION PROVIDED.…
	https://www.accessdata.fda.gov/scripts/cdrh/cfdocs/cfMAUDE/Detail.CFM?MDRFOI__ID=16542354&pc=KZH	3011393376-2023-00657		Malfunction	ROCHE DIABETES CARE, INC.	2023-03-14 04:00:00	KZH	ACCU-CHEK ® LINKASSIST PLUS INSERTION DEVICE	Unintended Ejection	No Clinical Signs, Symptoms or Conditions			1	Event Description: IT WAS REPORTED THAT THE INSERTION DEVICE EJECTED THE INFUSION SET UNINTENTIONALLY. Manufacturer Narrative: THE EVENT OCCURRED OUTSIDE OF THE UNITED STATES WHILE THIS PRODUCT IS NOT SOLD IN THE UNITED STATES, IT IS LIKE OR SIMILAR TO A PRODUCT MARKETED IN THE UNITED STATES.
	https://www.accessdata.fda.gov/scripts/cdrh/cfdocs/cfMAUDE/Detail.CFM?MDRFOI__ID=16512932&pc=KZH	MW5115578	2023-03-04 05:00:00	Malfunction	MYLAN PHARMACEUTICALS INC.	2023-03-08 05:00:00	KZH	WHISPERJECT DEVICE	Defective Device	No Clinical Signs, Symptoms or Conditions			1	Event Description: PT CALLED TO SAY HER WHISPERJECT DEVICE IS DEFECTIVE AND SHE CANNOT INJECT HER GLATIRAMER.
	https://www.accessdata.fda.gov/scripts/cdrh/cfdocs/cfMAUDE/Detail.CFM?MDRFOI__ID=16454226&pc=KZH	3011393376-2023-00531		Malfunction	ROCHE DIABETES CARE, INC.	2023-02-28 05:00:00	KZH	ACCU-CHEK ® LINKASSIST	Unintended Ejection	No Clinical Signs, Symptoms or Conditions			1	Event Description: IT WAS REPORTED THAT THE INSERTION DEVICE EJECTED THE INFUSION SET UNINTENTIONALLY. Manufacturer Narrative: THE EVENT OCCURRED OUTSIDE OF THE UNITED STATES. WHILE THIS PRODUCT IS NOT SOLD IN THE UNITED STATES, IT IS LIKE OR SIMILAR TO A PRODUCT MARKETED IN THE UNITED STATES.
	https://www.accessdata.fda.gov/scripts/cdrh/cfdocs/cfMAUDE/Detail.CFM?MDRFOI__ID=16395890&pc=KZH	16395890	2023-02-08 05:00:00	Malfunction	AMGEN INC.	2023-02-17 05:00:00	KZH	AMGEN NEULASTA ONPRO KIT	Device Alarm System	Insufficient Information			1	Event Description: PATIENT CALLED FOLLOWING DAY, ABOUT AN HOUR BEFORE THE DOSE WAS TO BE INJECTED, REPORTING THAT DEVICE BEEPED AND STARTED FLASHING RED LIGHT. PATIENT WAS INSTRUCTED TO CALL MD OFFICE NEXT DAY TO ARRANGE FOR NEULASTA SQ INJECTION.
	https://www.accessdata.fda.gov/scripts/cdrh/cfdocs/cfMAUDE/Detail.CFM?MDRFOI__ID=16352248&pc=KZH	2032227-2023-155029	2023-01-25 05:00:00	Malfunction	MEDTRONIC MINIMED	2023-02-10 05:00:00	KZH	SERTER MMT-305QS QCKSRTR QCKST	Obstruction of Flow	No Clinical Signs, Symptoms or Conditions			1	Event Description: INFORMATION RECEIVED BY MEDTRONIC INDICATED THAT THE CUSTOMER REPORTED INSULIN INFUSION BLOCKAGE OCCURS. NO HARM REQUIRING MEDICAL INTERVENTION WAS REPORTED. TROUBLESHOOTING WAS NOT PERFORMED; HOWEVER, IT WAS UNKNOWN WHETHER THE CUSTOMER WILL CONTINUE USE OF THE DEVICE OR NOT. THE PRODUCT WILL NOT BE RETURNED FOR ANALYSIS. Manufacturer Narrative: CURRENTLY IT IS UNKNOWN WHETHER…
	https://www.accessdata.fda.gov/scripts/cdrh/cfdocs/cfMAUDE/Detail.CFM?MDRFOI__ID=16231458&pc=KZH	3011393376-2023-00219	2022-12-17 05:00:00	Malfunction	ROCHE DIABETES CARE, INC.	2023-01-24 05:00:00	KZH	ACCU-CHEK ® LINKASSIST	Misfire	No Clinical Signs, Symptoms or Conditions			1	Event Description: IT WAS REPORTED THAT THE INSERTION DEVICE EJECTED THE INFUSION SET UNINTENTIONALLY. Manufacturer Narrative: THE EVENT OCCURRED OUTSIDE OF THE UNITED STATES WHILE THIS PRODUCT IS NOT SOLD IN THE UNITED STATES, IT IS LIKE OR SIMILAR TO A PRODUCT MARKETED IN THE UNITED STATES. SHIPMENT OF COMPLAINT MATERIAL FROM RUSSIA SUSPENDED INDEFINITELY.
	https://www.accessdata.fda.gov/scripts/cdrh/cfdocs/cfMAUDE/Detail.CFM?MDRFOI__ID=16223472&pc=KZH	16223472	2022-12-28 05:00:00	Malfunction	AMGEN INC.	2023-01-23 05:00:00	KZH	NEULASTA ONPRO KIT	Noise, Audible	No Clinical Signs, Symptoms or Conditions			1	Event Description: PATIENT CALLED WHILE TRAVELLING HOME WITHIN 60 MINUTES OF LEAVING THE INFUSION CENTER AND REPORTED RED LIGHT FLASHING AND CONTINUOUS BEEPING TONE. NO INJURY WAS REPORTED. PATIENT INSTRUCTED TO COME BACK FOR DEVICE REPLACEMENT.
	https://www.accessdata.fda.gov/scripts/cdrh/cfdocs/cfMAUDE/Detail.CFM?MDRFOI__ID=16202490&pc=KZH	2032227-2023-129440	2022-05-10 04:00:00	Malfunction	MEDTRONIC MINIMED	2023-01-19 05:00:00	KZH	SERTER MMT-305QS QCKSRTR QCKST	Packaging Problem	No Clinical Signs, Symptoms or Conditions			1	Event Description: MEDTRONIC RECEIVED INFORMATION THAT PACKAGING ANOMALY OCCURRED. THERE WAS NO ADVERSE IMPACT OR CONSEQUENCE REPORTED AS A RESULT OF THIS EVENT. Manufacturer Narrative: CURRENTLY IT IS UNKNOWN WHETHER OR NOT THE DEVICE MAY HAVE CAUSED OR CONTRIBUTED TO THE EVENT AS NO PRODUCT HAS BEEN RETURNED. NO CONCLUSION CAN BE DRAWN AT THIS TIME. WE THEREFORE CONSIDER THIS REPORT COMPLETE TO…
	https://www.accessdata.fda.gov/scripts/cdrh/cfdocs/cfMAUDE/Detail.CFM?MDRFOI__ID=16189777&pc=KZH	2032227-2023-124780	2022-05-11 04:00:00	Malfunction	MEDTRONIC MINIMED	2023-01-17 05:00:00	KZH	SERTER MMT-305QS QCKSRTR QCKST	Packaging Problem	No Clinical Signs, Symptoms or Conditions			1	Event Description: MEDTRONIC RECEIVED INFORMATION THAT PACKAGING ANOMALY OCCURRED. THERE WAS NO ADVERSE IMPACT OR CONSEQUENCE REPORTED AS A RESULT OF THIS EVENT. Manufacturer Narrative: CURRENTLY IT IS UNKNOWN WHETHER OR NOT THE DEVICE MAY HAVE CAUSED OR CONTRIBUTED TO THE EVENT AS NO PRODUCT HAS BEEN RETURNED. NO CONCLUSION CAN BE DRAWN AT THIS TIME. WE THEREFORE CONSIDER THIS REPORT COMPLETE TO…
	https://www.accessdata.fda.gov/scripts/cdrh/cfdocs/cfMAUDE/Detail.CFM?MDRFOI__ID=16087476&pc=KZH	3011393376-2023-00012	2022-12-29 05:00:00	Malfunction	ROCHE DIABETES CARE, INC.	2023-01-03 05:00:00	KZH	ACCU-CHEK ® LINKASSIST PLUS INSERTION DEVICE	Unintended Ejection	No Clinical Signs, Symptoms or Conditions			1	Event Description: IT WAS REPORTED THAT THE INSERTION DEVICE EJECTED THE INFUSION SET UNINTENTIONALLY. Manufacturer Narrative: THE EVENT OCCURRED OUTSIDE OF THE UNITED STATES WHILE THIS PRODUCT IS NOT SOLD IN THE UNITED STATES, IT IS LIKE OR SIMILAR TO A PRODUCT MARKETED IN THE UNITED STATES.
	https://www.accessdata.fda.gov/scripts/cdrh/cfdocs/cfMAUDE/Detail.CFM?MDRFOI__ID=16051822&pc=KZH	3011393376-2022-03781	2022-12-20 05:00:00	Malfunction	ROCHE DIABETES CARE, INC.	2022-12-27 05:00:00	KZH	ACCU-CHEK ® LINKASSIST	Unintended Ejection	No Clinical Signs, Symptoms or Conditions			1	Event Description: IT WAS REPORTED THAT THE INSERTION DEVICE EJECTED THE INFUSION SET UNINTENTIONALLY. Manufacturer Narrative: THE EVENT OCCURRED OUTSIDE OF THE UNITED STATES WHILE THIS PRODUCT IS NOT SOLD IN THE UNITED STATES, IT IS LIKE OR SIMILAR TO A PRODUCT MARKETED IN THE UNITED STATES.
	https://www.accessdata.fda.gov/scripts/cdrh/cfdocs/cfMAUDE/Detail.CFM?MDRFOI__ID=15970573&pc=KZH	3011393376-2022-03576		Malfunction	ROCHE DIABETES CARE, INC.	2022-12-13 05:00:00	KZH	ACCU-CHEK ® LINKASSIST PLUS INSERTION DEVICE	Unintended Ejection	No Clinical Signs, Symptoms or Conditions			1	Event Description: IT WAS REPORTED THAT THE INSERTION DEVICE EJECTED THE INFUSION SET UNINTENTIONALLY. Manufacturer Narrative: THE EVENT OCCURRED OUTSIDE OF THE UNITED STATES WHILE THIS PRODUCT IS NOT SOLD IN THE UNITED STATES, IT IS LIKE OR SIMILAR TO A PRODUCT MARKETED IN THE UNITED STATES.
	https://www.accessdata.fda.gov/scripts/cdrh/cfdocs/cfMAUDE/Detail.CFM?MDRFOI__ID=15869511&pc=KZH	3011393376-2022-03491	2022-08-15 04:00:00	Injury	ROCHE DIABETES CARE, INC.	2022-11-28 05:00:00	KZH	ACCU-CHEK ® LINKASSIST PLUS INSERTION DEVICE	Difficult to Insert	Hyperglycemia			1	Event Description: IT WAS REPORTED THAT THE INSERTION DEVICE DIDN'T INSERT THE CANNULAS CORRECTLY, AS THE CUSTOMER'S BLOOD GLUCOSE LEVELS ELEVATE WHEN SHE USES THIS INSERTION DEVICE. ON (B)(6) 2022, A FEW HOURS AFTER USING THE INSERTION DEVICE, THE CUSTOMER'S BLOOD GLUCOSE LEVEL WAS READING HI (= HIGHER THAN THE MEASUREMENT RANGE OF THE METER) ON HER METER. SHE ALSO HAD KETONE BODIES (AMOUNT UNKN…
	https://www.accessdata.fda.gov/scripts/cdrh/cfdocs/cfMAUDE/Detail.CFM?MDRFOI__ID=15799127&pc=KZH	MW5113238		Malfunction	TEVA NEUROSCIENCE / OWEN MUMFORD USA INC.	2022-11-14 05:00:00	KZH	AUTO-INJECTOR	Break; Insufficient Flow or Under Infusion	No Clinical Signs, Symptoms or Conditions			1	Event Description: THERAPY START DATE UNKNOWN, DISPENSED PRIOR TO ACS; WHO GAVE YOU INFORMATION? PATIENT; WHAT IS THE COMPLAINT ABOUT THE PRODUCT? THE COPAXONE AUTO INJECTOR MALFUNCTIONED TWICE. ON (B)(6) 2022 IT BROKE THE SYRINGE AND THE DOSE WAS NOT GIVEN. ON (B)(6) 2022, IT AGAIN BROKE THE SYRINGE, AND A PARTIAL DOSE WAS GIVEN; WAS THE PRODUCT TAKEN OR ADMINISTERED? ON (B)(6) 2022 IT WAS NOT G…
	https://www.accessdata.fda.gov/scripts/cdrh/cfdocs/cfMAUDE/Detail.CFM?MDRFOI__ID=15799127&pc=KZH	MW5113238		Malfunction	TEVA NEUROSCIENCE / OWEN MUMFORD USA INC.	2022-11-14 05:00:00	KZH	AUTO-INJECTOR	Break; Insufficient Flow or Under Infusion	No Clinical Signs, Symptoms or Conditions			1	Event Description: THERAPY START DATE UNKNOWN, DISPENSED PRIOR TO ACS; WHO GAVE YOU INFORMATION? PATIENT; WHAT IS THE COMPLAINT ABOUT THE PRODUCT? THE COPAXONE AUTO INJECTOR MALFUNCTIONED TWICE. ON (B)(6) 2022 IT BROKE THE SYRINGE AND THE DOSE WAS NOT GIVEN. ON (B)(6) 2022, IT AGAIN BROKE THE SYRINGE, AND A PARTIAL DOSE WAS GIVEN; WAS THE PRODUCT TAKEN OR ADMINISTERED? ON (B)(6) 2022 IT WAS NOT G…
	https://www.accessdata.fda.gov/scripts/cdrh/cfdocs/cfMAUDE/Detail.CFM?MDRFOI__ID=15657338&pc=KZH	15657338	2022-10-09 04:00:00	Malfunction	MYLAN PHARMACEUTICALS INC.	2022-10-24 04:00:00	KZH	WHISPERJECT	Insufficient Flow or Under Infusion	No Clinical Signs, Symptoms or Conditions			1	Event Description: NARRATIVE FROM STAFF: ATTEMPTED TO ADMINISTER 38 UNITS OF INSULIN GLARGINE, PEN ONLY DISPENSED 20 UNITS, UNABLE TO ADMINISTER REMAINDER FROM THIS PEN. PHARMACY NOTIFIED; NEW PEN DISPENSED. DISCUSSED WITH MD, REMAINING 18 UNITS ADMINISTERED FROM NEW PEN.
	https://www.accessdata.fda.gov/scripts/cdrh/cfdocs/cfMAUDE/Detail.CFM?MDRFOI__ID=15624763&pc=KZH	3011393376-2022-03094	2022-10-17 04:00:00	Malfunction	ROCHE DIABETES CARE, INC.	2022-10-18 04:00:00	KZH	ACCU-CHEK ® LINKASSIST PLUS INSERTION DEVICE	Misfire	No Clinical Signs, Symptoms or Conditions			1	Event Description: IT WAS REPORTED THAT THE INSERTION DEVICE EJECTED THE INFUSION SET UNINTENTIONALLY. Manufacturer Narrative: THE EVENT OCCURRED OUTSIDE OF THE UNITED STATES WHILE THIS PRODUCT IS NOT SOLD IN THE UNITED STATES, IT IS LIKE OR SIMILAR TO A PRODUCT MARKETED IN THE UNITED STATES. PRODUCT IS NOT EXPECTED TO BE RETURNED.
	https://www.accessdata.fda.gov/scripts/cdrh/cfdocs/cfMAUDE/Detail.CFM?MDRFOI__ID=15411116&pc=KZH	3011393376-2022-02718		Malfunction	ROCHE DIABETES CARE, INC.	2022-09-13 04:00:00	KZH	ACCU-CHEK ® LINKASSIST	Misfire	No Clinical Signs, Symptoms or Conditions			1	Event Description: IT WAS REPORTED THAT THE INSERTION DEVICE EJECTED THE INFUSION SET UNINTENTIONALLY. Manufacturer Narrative: THE EVENT OCCURRED OUTSIDE OF THE UNITED STATES WHILE THIS PRODUCT IS NOT SOLD IN THE UNITED STATES, IT IS LIKE OR SIMILAR TO A PRODUCT MARKETED IN THE UNITED STATES.
	https://www.accessdata.fda.gov/scripts/cdrh/cfdocs/cfMAUDE/Detail.CFM?MDRFOI__ID=15377595&pc=KZH	3011393376-2022-02674		Malfunction	ROCHE DIABETES CARE, INC.	2022-09-08 04:00:00	KZH	ACCU-CHEK ® LINKASSIST	Misfire	No Clinical Signs, Symptoms or Conditions			1	Event Description: IT WAS REPORTED THAT THE INSERTION DEVICE EJECTED THE INFUSION SET UNINTENTIONALLY. Manufacturer Narrative: THE EVENT OCCURRED OUTSIDE OF THE UNITED STATES WHILE THIS PRODUCT IS NOT SOLD IN THE UNITED STATES, IT IS LIKE OR SIMILAR TO A PRODUCT MARKETED IN THE UNITED STATES.
	https://www.accessdata.fda.gov/scripts/cdrh/cfdocs/cfMAUDE/Detail.CFM?MDRFOI__ID=15361741&pc=KZH	3011393376-2022-02647	2022-08-24 04:00:00	Malfunction	ROCHE DIABETES CARE, INC.	2022-09-06 04:00:00	KZH	ACCU-CHEK ® LINKASSIST	Unintended Ejection	No Clinical Signs, Symptoms or Conditions			1	Event Description: IT WAS REPORTED THAT THE INSERTION DEVICE EJECTED THE INFUSION SET UNINTENTIONALLY. Manufacturer Narrative: THE EVENT OCCURRED OUTSIDE OF THE UNITED STATES WHILE THIS PRODUCT IS NOT SOLD IN THE UNITED STATES, IT IS LIKE OR SIMILAR TO A PRODUCT MARKETED IN THE UNITED STATES.
	https://www.accessdata.fda.gov/scripts/cdrh/cfdocs/cfMAUDE/Detail.CFM?MDRFOI__ID=15365290&pc=KZH	3011393376-2022-02654		Malfunction	ROCHE DIABETES CARE, INC.	2022-09-06 04:00:00	KZH	ACCU-CHEK ® LINKASSIST	Ejection Problem	No Clinical Signs, Symptoms or Conditions			1	Event Description: IT WAS REPORTED THAT THE INSERTION DEVICE EJECTED THE INFUSION SET UNINTENTIONALLY. Manufacturer Narrative: THE EVENT OCCURRED OUTSIDE OF THE UNITED STATES WHILE THIS PRODUCT IS NOT SOLD IN THE UNITED STATES, IT IS LIKE OR SIMILAR TO A PRODUCT MARKETED IN THE UNITED STATES. DEVICE DISCARDED.
	https://www.accessdata.fda.gov/scripts/cdrh/cfdocs/cfMAUDE/Detail.CFM?MDRFOI__ID=15306506&pc=KZH	3011393376-2022-02562		Malfunction	ROCHE DIABETES CARE, INC.	2022-08-26 04:00:00	KZH	ACCU-CHEK ® LINKASSIST PLUS INSERTION DEVICE	Unintended Ejection; Misfire	No Clinical Signs, Symptoms or Conditions			1	Event Description: IT WAS REPORTED THAT THE INSERTION DEVICE EJECTED THE INFUSION SET UNINTENTIONALLY. Manufacturer Narrative: THE EVENT OCCURRED OUTSIDE OF THE UNITED STATES WHILE THIS PRODUCT IS NOT SOLD IN THE UNITED STATES, IT IS LIKE OR SIMILAR TO A PRODUCT MARKETED IN THE UNITED STATES.
	https://www.accessdata.fda.gov/scripts/cdrh/cfdocs/cfMAUDE/Detail.CFM?MDRFOI__ID=15293744&pc=KZH	MW5111716	2022-08-23 04:00:00	Injury	MYLAN PHARMACEUTICALS INC.	2022-08-24 04:00:00	KZH	WHISPERJECT	Break	No Clinical Signs, Symptoms or Conditions			1	Event Description: PATIENT STATED WHISPERJECT BROKE AND SHE IS DISAPPOINTED THAT IT BROKE SO EASILY AND SHE WASTED A NEEDLE; NO ADDITIONAL INFORMATION PROVIDED.
	https://www.accessdata.fda.gov/scripts/cdrh/cfdocs/cfMAUDE/Detail.CFM?MDRFOI__ID=15274483&pc=KZH	3011393376-2022-02494	2022-07-29 04:00:00	Injury	ROCHE DIABETES CARE, INC.	2022-08-23 04:00:00	KZH	ACCU-CHEK ® LINKASSIST	Insufficient Information	Hyperglycemia			1	Event Description: THE CALLER ALLEGED THAT THE INSERTION DEVICE WAS NOT FULLY INSERTING THE CANNULA PROPERLY. IT WAS ALLEGED THAT THE LINKASSIST DEVICE WOULD NOT FULLY INSERT THE CANNULA INTO THE SKIN; WHICH RESULTED IN ELEVATED BLOOD GLUCOSE LEVELS. ON (B)(6) 2022 THE CUSTOMER WENT TO THE HOSPITAL AND WAS DIAGNOSED WITH DIABETIC KETOACIDOSIS. THE CUSTOMER WAS TREATED WITH BUSCOPAN AND DIPYRONE A…
	https://www.accessdata.fda.gov/scripts/cdrh/cfdocs/cfMAUDE/Detail.CFM?MDRFOI__ID=15249770&pc=KZH	9610825-2022-00345	2022-08-05 04:00:00	Malfunction	B. BRAUN MELSUNGEN AG	2022-08-18 04:00:00	KZH	OMNIFIX	Fluid/Blood Leak	Hemorrhage/Bleeding	K982805		1	Event Description: AS REPORTED BY THE USER FACILITY (TRANSLATION OF USER FACILITY INFORMATION BY BBM SALES ORGANIZATION IN GERMANY: "STAMP OF SYRINGE IS LEAKY." "LEAKAGE OF HEPARIN SYRINGE, STAMP (RUBBER) LEAKING. 48 MIN AFTER START OF TREATMENT. NO DEVICE ALARM.. PERSONAL INJURY: APPROX. 400 ML BLOOD LOSS." Manufacturer Narrative: THIS REPORT HAS BEEN IDENTIFIED AS B. BRAUN INTERNAL REPORT NUMBE…
	https://www.accessdata.fda.gov/scripts/cdrh/cfdocs/cfMAUDE/Detail.CFM?MDRFOI__ID=15198132&pc=KZH	3011393376-2022-02386	2022-08-01 04:00:00	Malfunction	ROCHE DIABETES CARE, INC.	2022-08-10 04:00:00	KZH	ACCU-CHEK ® LINKASSIST PLUS INSERTION DEVICE	Unintended Ejection	No Clinical Signs, Symptoms or Conditions			1	Event Description: IT WAS REPORTED THAT THE INSERTION DEVICE EJECTED THE INFUSION SET UNINTENTIONALLY. Manufacturer Narrative: THE EVENT OCCURRED OUTSIDE OF THE UNITED STATES WHILE THIS PRODUCT IS NOT SOLD IN THE UNITED STATES, IT IS LIKE OR SIMILAR TO A PRODUCT MARKETED IN THE UNITED STATES.
	https://www.accessdata.fda.gov/scripts/cdrh/cfdocs/cfMAUDE/Detail.CFM?MDRFOI__ID=15183958&pc=KZH	MW5111325	2022-08-03 04:00:00	Injury	MYLAN TEORANTA	2022-08-05 04:00:00	KZH	WHISPERJECT	Mechanical Problem; Failure to Infuse	Insufficient Information			1	Event Description: PATIENT STATED AUTO-INJECT IS NOT WORKING. PATIENT STATED EVERY TIME SHE USES THE AUTO INJECT WITH THE SYRINGE IN IT, AND FOLLOWS THE INSTRUCTIONS, IT WON'T ACTUALLY INJECT. PATIENT ALSO MENTIONED THAT IT'S HARD TO PRESS THE RELEASE BUTTON, SO SHE HAD TO TAKE IT OUT AND REPLACE IT. PATIENT STATED SHE HAD TO TAKE THE SYRINGE OUT OF THE AUTOINJECTOR AND MANUALLY INJECT HERSELF. W…
	https://www.accessdata.fda.gov/scripts/cdrh/cfdocs/cfMAUDE/Detail.CFM?MDRFOI__ID=15040166&pc=KZH	15040166	2022-06-16 04:00:00	Malfunction	AMGEN INC.	2022-07-18 04:00:00	KZH	ONPRO KIT ON-BODY INJECTOR FOR NEULASTA	Failure to Deliver	No Clinical Signs, Symptoms or Conditions			1	Event Description: DEVICE FAILED TO DELIVER THE DOSE OF PEGFILGRASTIM. NO INJURY OR POTENTIAL INJURY HAD OCCURRED, PATIENT WAS INSTRUCTED TO COME BACK TO CLINIC TO RECEIVE NEULASTA SQ INJECTION INSTEAD.
	https://www.accessdata.fda.gov/scripts/cdrh/cfdocs/cfMAUDE/Detail.CFM?MDRFOI__ID=15046511&pc=KZH	3011393376-2022-02121	2022-07-07 04:00:00	Malfunction	ROCHE DIABETES CARE, INC.	2022-07-18 04:00:00	KZH	ACCU-CHEK ® LINKASSIST	Unintended Ejection	No Clinical Signs, Symptoms or Conditions			1	Event Description: IT WAS REPORTED THAT THE INSERTION DEVICE EJECTED THE INFUSION SET UNINTENTIONALLY. Manufacturer Narrative: THE EVENT OCCURRED OUTSIDE OF THE UNITED STATES WHILE THIS PRODUCT IS NOT SOLD IN THE UNITED STATES, IT IS LIKE OR SIMILAR TO A PRODUCT MARKETED IN THE UNITED STATES.
	https://www.accessdata.fda.gov/scripts/cdrh/cfdocs/cfMAUDE/Detail.CFM?MDRFOI__ID=15013682&pc=KZH	3011393376-2022-02075	2022-07-06 04:00:00	Malfunction	ROCHE DIABETES CARE, INC.	2022-07-14 04:00:00	KZH	ACCU-CHEK ® LINKASSIST	Misfire	No Clinical Signs, Symptoms or Conditions			1	Event Description: IT WAS REPORTED THAT THE INSERTION DEVICE EJECTED THE INFUSION SET UNINTENTIONALLY. Manufacturer Narrative: THE EVENT OCCURRED OUTSIDE OF THE UNITED STATES WHILE THIS PRODUCT IS NOT SOLD IN THE UNITED STATES, IT IS LIKE OR SIMILAR TO A PRODUCT MARKETED IN THE UNITED STATES.
	https://www.accessdata.fda.gov/scripts/cdrh/cfdocs/cfMAUDE/Detail.CFM?MDRFOI__ID=14986468&pc=KZH	14986468	2022-05-27 04:00:00	Malfunction	AMGEN INC.	2022-07-12 04:00:00	KZH	ONPRO KIT	Loss of or Failure to Bond	Insufficient Information			1	Event Description: NEULASTA ONBODY DEVICE PLACED ON PATIENT PRIOR TO LEAVING INFUSION CENTER. PLACED TO PATIENT'S LEFT UPPER ARM WHICH IS AN APPROVED AREA OF ADMINISTRATION PER MANUFACTURER. OVERNIGHT MALFUNCTION OF ADHESIVE, PATIENT FOUND DEVICE HAD FALL OFF IN HER SLEEP. REQUIRED RETURN TO CLINIC FOR NEULASTA INJECTION THE NEXT DAY.
	https://www.accessdata.fda.gov/scripts/cdrh/cfdocs/cfMAUDE/Detail.CFM?MDRFOI__ID=14955851&pc=KZH	3011393376-2022-01991	2022-06-28 04:00:00	Malfunction	ROCHE DIABETES CARE, INC.	2022-07-08 04:00:00	KZH	ACCU-CHEK ® LINKASSIST	Misfire	No Clinical Signs, Symptoms or Conditions			1	Event Description: IT WAS REPORTED THAT THE INSERTION DEVICE EJECTED THE INFUSION SET UNINTENTIONALLY. Manufacturer Narrative: THE EVENT OCCURRED OUTSIDE OF THE UNITED STATES WHILE THIS PRODUCT IS NOT SOLD IN THE UNITED STATES, IT IS LIKE OR SIMILAR TO A PRODUCT MARKETED IN THE UNITED STATES.
	https://www.accessdata.fda.gov/scripts/cdrh/cfdocs/cfMAUDE/Detail.CFM?MDRFOI__ID=14948519&pc=KZH	3011393376-2022-01986	2022-05-28 04:00:00	Malfunction	ROCHE DIABETES CARE, INC.	2022-07-07 04:00:00	KZH	ACCU-CHEK ® LINKASSIST	Unintended Ejection	Abrasion			1	Event Description: IT WAS REPORTED THAT THE INSERTION DEVICE EJECTED THE INFUSION SET UNINTENTIONALLY. THE CUSTOMER RECEIVED SCRATCHES ON HER HAND, BUT NO MEDICAL TREATMENT WAS REQUIRED. Manufacturer Narrative: THE EVENT OCCURRED OUTSIDE OF THE UNITED STATES. WHILE THIS PRODUCT IS NOT SOLD IN THE UNITED STATES, IT IS LIKE OR SIMILAR TO A PRODUCT MARKETED IN THE UNITED STATES. NO PRODUCT WAS RETUR…
	https://www.accessdata.fda.gov/scripts/cdrh/cfdocs/cfMAUDE/Detail.CFM?MDRFOI__ID=14788859&pc=KZH	3011393376-2022-01831	2022-05-13 04:00:00	Malfunction	ROCHE DIABETES CARE, INC.	2022-06-23 04:00:00	KZH	ACCU-CHEK ® LINKASSIST	Unintended Ejection	No Clinical Signs, Symptoms or Conditions			1	Event Description: IT WAS REPORTED THAT THE INSERTION DEVICE EJECTED THE INFUSION SET UNINTENTIONALLY. Manufacturer Narrative: THE EVENT OCCURRED OUTSIDE OF THE UNITED STATES WHILE THIS PRODUCT IS NOT SOLD IN THE UNITED STATES, IT IS LIKE OR SIMILAR TO A PRODUCT MARKETED IN THE UNITED STATES.
	https://www.accessdata.fda.gov/scripts/cdrh/cfdocs/cfMAUDE/Detail.CFM?MDRFOI__ID=14761123&pc=KZH	3011393376-2022-01805	2022-06-20 04:00:00	Malfunction	ROCHE DIABETES CARE, INC.	2022-06-21 04:00:00	KZH	ACCU-CHEK ® LINKASSIST	Unintended Ejection	No Clinical Signs, Symptoms or Conditions			1	Event Description: IT WAS REPORTED THAT THE INSERTION DEVICE EJECTED THE INFUSION SET UNINTENTIONALLY. Manufacturer Narrative: THE EVENT OCCURRED OUTSIDE OF THE UNITED STATES WHILE THIS PRODUCT IS NOT SOLD IN THE UNITED STATES, IT IS LIKE OR SIMILAR TO A PRODUCT MARKETED IN THE UNITED STATES.
	https://www.accessdata.fda.gov/scripts/cdrh/cfdocs/cfMAUDE/Detail.CFM?MDRFOI__ID=14576237&pc=KZH	MW5110056	2022-05-16 04:00:00	Malfunction	MYLAN PHARMACEUTICALS INC.	2022-06-01 04:00:00	KZH	WHISPERJECT AUTOINJECTOR	Defective Component; Mechanical Jam	No Clinical Signs, Symptoms or Conditions			1	Event Description: PT REPORTING SHE HAD 4 WASTED DOSES OF GLATIRAMER AND SHE THINKS HER WHISPERJECT AUTO INJECTOR IS FAULTY. PT REPORTS 3 DOSES THE MEDICATION DRIPPED DOWN HER LEG INSTEAD BEING INJECTED [MAY 16,18, 20 2022]. THEN SHE TRIED TO LOAD A SYRINGE IN THE INJECTOR LAST NIGHT MAY22 2022 BUT IT WAS JAMMED AND SHE COULDN'T LOAD IT. PT REPORTS SHE DOES HAVE MEDICATION LEFT, AND SHE WILL TAKE…
	https://www.accessdata.fda.gov/scripts/cdrh/cfdocs/cfMAUDE/Detail.CFM?MDRFOI__ID=14516188&pc=KZH	3011393376-2022-01589	2022-05-23 04:00:00	Malfunction	ROCHE DIABETES CARE, INC.	2022-05-26 04:00:00	KZH	ACCU-CHEK ® LINKASSIST	Unintended Ejection	No Clinical Signs, Symptoms or Conditions			1	Event Description: IT WAS REPORTED THAT THE INSERTION DEVICE EJECTED THE INFUSION SET UNINTENTIONALLY. Manufacturer Narrative: THE EVENT OCCURRED OUTSIDE OF THE UNITED STATES WHILE THIS PRODUCT IS NOT SOLD IN THE UNITED STATES, IT IS LIKE OR SIMILAR TO A PRODUCT MARKETED IN THE UNITED STATES.
	https://www.accessdata.fda.gov/scripts/cdrh/cfdocs/cfMAUDE/Detail.CFM?MDRFOI__ID=14487173&pc=KZH	3011393376-2022-01548	2022-05-19 04:00:00	Malfunction	ROCHE DIABETES CARE, INC.	2022-05-24 04:00:00	KZH	ACCU-CHEK ® LINKASSIST	Misfire	No Clinical Signs, Symptoms or Conditions			1	Event Description: IT WAS REPORTED THAT THE INSERTION DEVICE EJECTED THE INFUSION SET UNINTENTIONALLY. Manufacturer Narrative: THE EVENT OCCURRED OUTSIDE OF THE UNITED STATES WHILE THIS PRODUCT IS NOT SOLD IN THE UNITED STATES, IT IS LIKE OR SIMILAR TO A PRODUCT MARKETED IN THE UNITED STATES.
	https://www.accessdata.fda.gov/scripts/cdrh/cfdocs/cfMAUDE/Detail.CFM?MDRFOI__ID=14436545&pc=KZH	MW5109778		Malfunction	MYLAN PHARMACEUTICALS INC.	2022-05-18 04:00:00	KZH	WHISPERJECT	Unexpected Therapeutic Results; Mechanics Altered	No Clinical Signs, Symptoms or Conditions			1	Event Description: PATIENT REPORTED THAT WHISPERJECT INJECTOR IS LOCKED UP AND CAN'T USE IT OR PUSH DOWN TO GIVE HERSELF THE INJECTION. DATE OF OCCURRENCE: UNKNOWN. WAS THE PRODUCT TAKEN/ADMINISTERED?: NO, UNKNOWN IF SIDE EFFECTS OCCURRED DUE TO MISSED DOSE. NO ADVERSE EVENT ASSOCIATED WITH MISSED DOSE. CAN MANUFACTURER CALL PATIENT FOR FOLLOW UP?: YES. CAN MANUFACTURER ARRANGE FOR PRODUCT PICK U…
	https://www.accessdata.fda.gov/scripts/cdrh/cfdocs/cfMAUDE/Detail.CFM?MDRFOI__ID=14416700&pc=KZH	MW5109745		Injury	MYLAN PHARMACEUTICALS INC.	2022-05-16 04:00:00	KZH	WHISPERJECT AUTOINJECTOR	Adverse Event Without Identified Device or Use Problem	Inflammation; Arthralgia			1	Event Description: PATIENT REPORTED TROUBLING USING HER BOTH HANDS, JOINT PAIN IN HER BOTH HANDS, AND TENDINITIS ON HER LEFT ELBOW. PATIENT CONFIRMED THAT WILL CALL MDO AND LET MD KNOW ABOUT THAT. NO ADDITIONAL INFORMATION PROVIDED. REPORTED TO (B)(6) BY PT/CAREGIVER.
	https://www.accessdata.fda.gov/scripts/cdrh/cfdocs/cfMAUDE/Detail.CFM?MDRFOI__ID=14397304&pc=KZH	MW5109668	2022-05-04 04:00:00	Malfunction	UNK	2022-05-12 04:00:00	KZH	SYRINGE NEEDLE	Material Twisted/Bent	No Clinical Signs, Symptoms or Conditions			1	Event Description: SPONTANEOUS COMMUNICATION FROM PATIENT STATES 2 DIFFERENT SYRINGE NEEDLES BENT WHEN TRYING TO ADMINISTER THE INJECTION. PATIENT IS ALSO UNABLE TO INJECT THE MEDICATIONS USING THE WHISPERJECT DEVICE. MALFUNCTION DATE (B)(6) 2022. NO ADVERSE EVENT WAS REPORTED. NO MISSED DOSE REPORTED. UNKNOWN IF PATIENT HAS DEFECTIVE PRODUCT ON HAND. NO FURTHER INFORMATION. REPORTED TO (B)(6) BY…
	https://www.accessdata.fda.gov/scripts/cdrh/cfdocs/cfMAUDE/Detail.CFM?MDRFOI__ID=14397304&pc=KZH	MW5109668	2022-05-04 04:00:00	Malfunction	UNK	2022-05-12 04:00:00	KZH	SYRINGE NEEDLE	Material Twisted/Bent	No Clinical Signs, Symptoms or Conditions			1	Event Description: SPONTANEOUS COMMUNICATION FROM PATIENT STATES 2 DIFFERENT SYRINGE NEEDLES BENT WHEN TRYING TO ADMINISTER THE INJECTION. PATIENT IS ALSO UNABLE TO INJECT THE MEDICATIONS USING THE WHISPERJECT DEVICE. MALFUNCTION DATE (B)(6) 2022. NO ADVERSE EVENT WAS REPORTED. NO MISSED DOSE REPORTED. UNKNOWN IF PATIENT HAS DEFECTIVE PRODUCT ON HAND. NO FURTHER INFORMATION. REPORTED TO (B)(6) BY…
	https://www.accessdata.fda.gov/scripts/cdrh/cfdocs/cfMAUDE/Detail.CFM?MDRFOI__ID=14397304&pc=KZH	MW5109668	2022-05-04 04:00:00	Malfunction	MYLAN PHARMACEUTICALS INC.	2022-05-12 04:00:00	KZH	WHISPERJECT	Material Twisted/Bent	No Clinical Signs, Symptoms or Conditions			1	Event Description: SPONTANEOUS COMMUNICATION FROM PATIENT STATES 2 DIFFERENT SYRINGE NEEDLES BENT WHEN TRYING TO ADMINISTER THE INJECTION. PATIENT IS ALSO UNABLE TO INJECT THE MEDICATIONS USING THE WHISPERJECT DEVICE. MALFUNCTION DATE (B)(6) 2022. NO ADVERSE EVENT WAS REPORTED. NO MISSED DOSE REPORTED. UNKNOWN IF PATIENT HAS DEFECTIVE PRODUCT ON HAND. NO FURTHER INFORMATION. REPORTED TO (B)(6) BY…
	https://www.accessdata.fda.gov/scripts/cdrh/cfdocs/cfMAUDE/Detail.CFM?MDRFOI__ID=14274837&pc=KZH	3011393376-2022-01336	2022-04-28 04:00:00	Malfunction	ROCHE DIABETES CARE, INC.	2022-05-04 04:00:00	KZH	ACCU-CHEK ® LINKASSIST PLUS INSERTION DEVICE	Unintended Ejection	No Clinical Signs, Symptoms or Conditions			1	Event Description: IT WAS REPORTED THAT THE INSERTION DEVICE EJECTED THE INFUSION SET UNINTENTIONALLY. Manufacturer Narrative: THE EVENT OCCURRED OUTSIDE OF THE UNITED STATES WHILE THIS PRODUCT IS NOT SOLD IN THE UNITED STATES, IT IS LIKE OR SIMILAR TO A PRODUCT MARKETED IN THE UNITED STATES.
	https://www.accessdata.fda.gov/scripts/cdrh/cfdocs/cfMAUDE/Detail.CFM?MDRFOI__ID=14117270&pc=KZH	3011393376-2022-01177	2022-04-01 04:00:00	Malfunction	ROCHE DIABETES CARE, INC.	2022-04-15 04:00:00	KZH	ACCU-CHEK ® LINKASSIST	Unintended Ejection	No Clinical Signs, Symptoms or Conditions			1	Event Description: IT WAS REPORTED THAT THE INSERTION DEVICE EJECTED THE INFUSION SET UNINTENTIONALLY. Manufacturer Narrative: THE EVENT OCCURRED OUTSIDE OF THE UNITED STATES WHILE THIS PRODUCT IS NOT SOLD IN THE UNITED STATES, IT IS LIKE OR SIMILAR TO A PRODUCT MARKETED IN THE UNITED STATES.
	https://www.accessdata.fda.gov/scripts/cdrh/cfdocs/cfMAUDE/Detail.CFM?MDRFOI__ID=14117936&pc=KZH	3011393376-2022-01189	2022-04-13 04:00:00	Malfunction	ROCHE DIABETES CARE, INC.	2022-04-15 04:00:00	KZH	ACCU-CHEK ® LINKASSIST	Unintended Ejection	No Clinical Signs, Symptoms or Conditions			1	Event Description: IT WAS REPORTED THAT THE INSERTION DEVICE EJECTED THE INFUSION SET UNINTENTIONALLY. Manufacturer Narrative: THE EVENT OCCURRED OUTSIDE OF THE UNITED STATES WHILE THIS PRODUCT IS NOT SOLD IN THE UNITED STATES, IT IS LIKE OR SIMILAR TO A PRODUCT MARKETED IN THE UNITED STATES.
	https://www.accessdata.fda.gov/scripts/cdrh/cfdocs/cfMAUDE/Detail.CFM?MDRFOI__ID=14118025&pc=KZH	3011393376-2022-01193		Malfunction	ROCHE DIABETES CARE, INC.	2022-04-15 04:00:00	KZH	ACCU-CHEK ® LINKASSIST PLUS INSERTION DEVICE	Unintended Ejection	No Clinical Signs, Symptoms or Conditions			1	Event Description: IT WAS REPORTED THAT THE INSERTION DEVICE EJECTED THE INFUSION SET UNINTENTIONALLY, ON TWO DIFFERENT OCCASIONS. Manufacturer Narrative: THE EVENT OCCURRED OUTSIDE OF THE UNITED STATES. WHILE THIS PRODUCT IS NOT SOLD IN THE UNITED STATES, IT IS LIKE OR SIMILAR TO A PRODUCT MARKETED IN THE UNITED STATES.
	https://www.accessdata.fda.gov/scripts/cdrh/cfdocs/cfMAUDE/Detail.CFM?MDRFOI__ID=14111373&pc=KZH	MW5108975		Malfunction	SCANDINAVIAN HEALTH LTD.	2022-04-13 04:00:00	KZH	WHISPERJECT AUTO INJECTOR	Mechanical Jam	No Clinical Signs, Symptoms or Conditions			1	Event Description: SPONTANEOUS. PT REPORTED IT SEEMS LIKE THE ORANGE PLUNGER HAS JAMMED. I OFFERED TO WALK HIM THROUGH THE STEPS TO HELP, BUT HE SAID THE DEVICE WAS ALREADY NOT FUNCTIONING. HE ALSO HAS A GLATIRAMER SYRINGE STUCK IN WHISPERJECT THAT HE CANNOT ACCESS. UNKNOWN IF PT MISSED A DOSE. NO ADVERSE EVENT REPORTED. UNKNOWN IF DEVICE AVAILABLE FOR RETURN. UNKNOWN IF MD AWARE. NO FURTHER INFO…
	https://www.accessdata.fda.gov/scripts/cdrh/cfdocs/cfMAUDE/Detail.CFM?MDRFOI__ID=14083328&pc=KZH	3011393376-2022-01142	2022-04-01 04:00:00	Malfunction	ROCHE DIABETES CARE, INC.	2022-04-12 04:00:00	KZH	ACCU-CHEK ® LINKASSIST	Unintended Ejection	No Clinical Signs, Symptoms or Conditions			1	Event Description: IT WAS REPORTED THAT THE INSERTION DEVICE EJECTED THE INFUSION SET UNINTENTIONALLY. Manufacturer Narrative: THE EVENT OCCURRED OUTSIDE OF THE UNITED STATES WHILE THIS PRODUCT IS NOT SOLD IN THE UNITED STATES, IT IS LIKE OR SIMILAR TO A PRODUCT MARKETED IN THE UNITED STATES.
	https://www.accessdata.fda.gov/scripts/cdrh/cfdocs/cfMAUDE/Detail.CFM?MDRFOI__ID=14102859&pc=KZH	MW5108924		Malfunction	MYLAN PHARMACEUTICALS INC.	2022-04-12 04:00:00	KZH	WHISPERJECT AUTOINJECTOR	Therapeutic or Diagnostic Output Failure	No Clinical Signs, Symptoms or Conditions			1	Event Description: SPONTANEOUS CALL MD OFFICE REGARDING A NEW WHISPERJECT DEVICE AS CURRENT ONE NOT WORKING VERY WELL ANYMORE (UNKNOWN WHERE PT GOT IT). WE HAVE NEVER SHIPPED DEVICE FOR PT. UNKNOWN SPECIFICS ON WHAT'S EXACTLY WRONG WITH DEVICE BUT MD OFFICE WAS CALLING REGARDING GETTING A NEW DEVICE FOR PT. NO ADVERSE EVENTS OR MISSED DOSES REPORTED. UNKNOWN IF PT HAS DEFECTIVE PRODUCT ON HAND FO…
	https://www.accessdata.fda.gov/scripts/cdrh/cfdocs/cfMAUDE/Detail.CFM?MDRFOI__ID=14104941&pc=KZH	MW5108949		Malfunction	MYLAN PHARMACEUTICALS INC.	2022-04-12 04:00:00	KZH	WHISPERJECT	Physical Resistance/Sticking	No Clinical Signs, Symptoms or Conditions			1	Event Description: PT STATED THAT WHISPERJECT ISN'T WORKING ANYMORE, IT KEEPS STICKING. SHE REQUESTED A NEW PRODUCT. UNKNOWN IF PT MISSED A DOSE; NO ADVERSE EVENT REPORTED; UNKNOWN IF DEVICE AVAILABLE FOR RETURN; UNKNOWN IF MD AWARE; UNKNOWN LOT AND EXPIRATION. NO FURTHER INFORMATION PROVIDED. WHISPERJECT IS USED TO INJECT GLATIRAMER AT ABOVE DOSE/FREQUENCY. REPORTED TO (B)(6) BY PT/CAREGIVER.
	https://www.accessdata.fda.gov/scripts/cdrh/cfdocs/cfMAUDE/Detail.CFM?MDRFOI__ID=14105046&pc=KZH	MW5108953		Malfunction	MYLAN PHARMACEUTICALS INC.	2022-04-12 04:00:00	KZH	WHISPERJECT AUTO INJECTOR	Physical Resistance/Sticking	Insufficient Information			1	Event Description: TYPE OF DEVICE: (IF APPROPRIATE): WHISPERJECT AUTO INJECTOR REPORTER OF PRODUCT COMPLAINT: PATIENT. SUMMARY OF PRODUCT COMPLAINT: PATIENT STATED SHE TRIED TO PRESS THE BUTTON SEVERAL TIMES ON THE WHISPERJECT, IT APPEARS TO BE STUCK AND NOT ALLOWING HER INJECT AND WON'T RELEASE MEDICATION. IT IS UNKNOWN IF PATIENT MISSED A DOSE OR EXPERIENCE ANY SIDE EFFECTS. DATE OF OCCURRENCE:…
	https://www.accessdata.fda.gov/scripts/cdrh/cfdocs/cfMAUDE/Detail.CFM?MDRFOI__ID=14022105&pc=KZH	3011393376-2022-01057	2022-03-23 04:00:00	Malfunction	ROCHE DIABETES CARE, INC.	2022-04-06 04:00:00	KZH	ACCU-CHEK ® LINKASSIST	Misfire	No Clinical Signs, Symptoms or Conditions			1	Event Description: IT WAS REPORTED THAT THE INSERTION DEVICE EJECTED THE INFUSION SET UNINTENTIONALLY. Manufacturer Narrative: THE EVENT OCCURRED OUTSIDE OF THE UNITED STATES. WHILE THIS PRODUCT IS NOT SOLD IN THE UNITED STATES, IT IS LIKE OR SIMILAR TO A PRODUCT MARKETED IN THE UNITED STATES.
	https://www.accessdata.fda.gov/scripts/cdrh/cfdocs/cfMAUDE/Detail.CFM?MDRFOI__ID=13976592&pc=KZH	MW5108684		Malfunction	SCANDINAVIAN HEALTH LTD.	2022-03-31 04:00:00	KZH	WHISPERJECT AUTOINJECTOR	Defective Component	Insufficient Information			1	Event Description: SPONTANEOUS. PATIENT REPORTED WHISPERJECT AUTO INJECTOR ISN'T WORKING. UNKNOWN IF PATIENT MISSED A DOSE UNKNOWN IF THERE WAS A ADVERSE EVENT. UNKNOWN IF PATIENT STILL HAS DEFECTIVE DEVICE. UNKNOWN IF MD IS AWARE. NO FURTHER INFO. REPORTED TO (B)(6) BY PT/CAREGIVER.
	https://www.accessdata.fda.gov/scripts/cdrh/cfdocs/cfMAUDE/Detail.CFM?MDRFOI__ID=13977263&pc=KZH	MW5108714		Malfunction	MYLAN PHARMACEUTICALS INC.	2022-03-31 04:00:00	KZH	WHISPERJECT	Mechanical Jam	Insufficient Information			1	Event Description: REPORTER OF PRODUCT COMPLAINT: PATIENT; TYPE OF DEVICE: WHISPERJECT AUTO INJECTOR; SUMMARY OF PRODUCT COMPLAINT: WHISPERJECT DEVICE JAMMED AND WON'T RELEASE MEDICATION; DATE OF OCCURRENCE: UNKNOWN; WAS THE PRODUCT TAKEN/ADMINISTERED?: NO- DOSE MISSED-NO SIDE EFFECTS ASSOCIATED WITH MISSED DOSE; CAN MANUFACTURER CALL PATIENT FOR FOLLOW UP?: YES; CAN MANUFACTURER ARRANGE FOR PROD…
	https://www.accessdata.fda.gov/scripts/cdrh/cfdocs/cfMAUDE/Detail.CFM?MDRFOI__ID=13786560&pc=KZH	3011393376-2022-00811		Malfunction	ROCHE DIABETES CARE, INC.	2022-03-16 04:00:00	KZH	ACCU-CHEK ® LINKASSIST	Misfire	No Clinical Signs, Symptoms or Conditions			1	Event Description: IT WAS REPORTED THAT THE INSERTION DEVICE EJECTED THE INFUSION SET UNINTENTIONALLY. Manufacturer Narrative: THE EVENT OCCURRED OUTSIDE OF THE UNITED STATES WHILE THIS PRODUCT IS NOT SOLD IN THE UNITED STATES, IT IS LIKE OR SIMILAR TO A PRODUCT MARKETED IN THE UNITED STATES.
	https://www.accessdata.fda.gov/scripts/cdrh/cfdocs/cfMAUDE/Detail.CFM?MDRFOI__ID=13790489&pc=KZH	3011393376-2022-00823		Malfunction	ROCHE DIABETES CARE, INC.	2022-03-16 04:00:00	KZH	ACCU-CHEK ® LINKASSIST PLUS INSERTION DEVICE	Misfire	No Clinical Signs, Symptoms or Conditions			1	Event Description: IT WAS REPORTED THAT THE INSERTION DEVICE EJECTED THE INFUSION SET UNINTENTIONALLY. Manufacturer Narrative: THE EVENT OCCURRED OUTSIDE OF THE UNITED STATES WHILE THIS PRODUCT IS NOT SOLD IN THE UNITED STATES, IT IS LIKE OR SIMILAR TO A PRODUCT MARKETED IN THE UNITED STATES.
	https://www.accessdata.fda.gov/scripts/cdrh/cfdocs/cfMAUDE/Detail.CFM?MDRFOI__ID=13705681&pc=KZH	3011393376-2022-00751		Malfunction	ROCHE DIABETES CARE, INC.	2022-03-09 05:00:00	KZH	ACCU-CHEK ® LINKASSIST	Misfire	Needle Stick/Puncture			1	Event Description: IT WAS REPORTED THAT THE INSERTION DEVICE EJECTED THE INFUSION SET UNINTENTIONALLY. Manufacturer Narrative: THE EVENT OCCURRED OUTSIDE OF THE UNITED STATES WHILE THIS PRODUCT IS NOT SOLD IN THE UNITED STATES, IT IS LIKE OR SIMILAR TO A PRODUCT MARKETED IN THE UNITED STATES.
	https://www.accessdata.fda.gov/scripts/cdrh/cfdocs/cfMAUDE/Detail.CFM?MDRFOI__ID=13665678&pc=KZH	3011393376-2022-00710	2022-03-01 05:00:00	Malfunction	ROCHE DIABETES CARE, INC.	2022-03-04 05:00:00	KZH	ACCU-CHEK ® LINKASSIST	Misfire	No Clinical Signs, Symptoms or Conditions			1	Event Description: IT WAS REPORTED THAT THE INSERTION DEVICE EJECTED THE INFUSION SET UNINTENTIONALLY. Manufacturer Narrative: THE EVENT OCCURRED OUTSIDE OF THE UNITED STATES. WHILE THIS PRODUCT IS NOT SOLD IN THE UNITED STATES, IT IS LIKE OR SIMILAR TO A PRODUCT MARKETED IN THE UNITED STATES.
	https://www.accessdata.fda.gov/scripts/cdrh/cfdocs/cfMAUDE/Detail.CFM?MDRFOI__ID=13677705&pc=KZH	MW5107899		Malfunction	MYLAN PHARMACEUTICALS INC.	2022-03-04 05:00:00	KZH	WHISPERJECT AUTOINJECTOR	Failure to Deliver	No Clinical Signs, Symptoms or Conditions			1	Event Description: SPONTANEOUS CALL FROM PT- PATIENT REPORTS RECEIVED DEVICE ON (B)(6) 2022 AND STARTED USING IT ON (B)(6) 2022. IT WORKED PERFECTLY A COUPLE OF TIMES AND IT DOES NOT WORK ANY LONGER. IT WOULD NOT RELEASE THE MEDICATION. PATIENT IS CURRENTLY USING AUTOINJECTOR SHE HAS FOR COPAXONE FOR NOW. NO MISSED DOSE OR ADVERSE EVENT REPORTED. UNKNOWN IF DEVICE AVAILABLE FOR RETURN. UNKNOWN EX…
	https://www.accessdata.fda.gov/scripts/cdrh/cfdocs/cfMAUDE/Detail.CFM?MDRFOI__ID=13653820&pc=KZH	3011393376-2022-00687	2022-02-18 05:00:00	Malfunction	ROCHE DIABETES CARE, INC.	2022-03-02 05:00:00	KZH	ACCU-CHEK ® LINKASSIST	Misfire	No Clinical Signs, Symptoms or Conditions			1	Event Description: IT WAS REPORTED THAT THE INSERTION DEVICE EJECTED THE INFUSION SET UNINTENTIONALLY. Manufacturer Narrative: THE EVENT OCCURRED OUTSIDE OF THE UNITED STATES. WHILE THIS PRODUCT IS NOT SOLD IN THE UNITED STATES, IT IS LIKE OR SIMILAR TO A PRODUCT MARKETED IN THE UNITED STATES.
	https://www.accessdata.fda.gov/scripts/cdrh/cfdocs/cfMAUDE/Detail.CFM?MDRFOI__ID=13578552&pc=KZH	3011393376-2022-00586	2022-02-10 05:00:00	Malfunction	ROCHE DIABETES CARE, INC.	2022-02-22 05:00:00	KZH	ACCU-CHEK ® LINKASSIST	Unintended Ejection	No Clinical Signs, Symptoms or Conditions			1	Event Description: IT WAS REPORTED THAT THE INSERTION DEVICE EJECTED THE INFUSION SET UNINTENTIONALLY.Event Description: IT WAS REPORTED THAT THE INSERTION DEVICE EJECTED THE INFUSION SET UNINTENTIONALLY. Manufacturer Narrative: THE EVENT OCCURRED OUTSIDE OF THE UNITED STATES. WHILE THIS PRODUCT IS NOT SOLD IN THE UNITED STATES, IT IS LIKE OR SIMILAR TO A PRODUCT MARKETED IN THE UNITED STATES. Ma…
	https://www.accessdata.fda.gov/scripts/cdrh/cfdocs/cfMAUDE/Detail.CFM?MDRFOI__ID=13579646&pc=KZH	3011393376-2022-00605		Malfunction	ROCHE DIABETES CARE, INC.	2022-02-22 05:00:00	KZH	ACCU-CHEK ® LINKASSIST	Unintended Ejection	No Clinical Signs, Symptoms or Conditions			1	Event Description: IT WAS REPORTED THAT THE INSERTION DEVICE EJECTED THE INFUSION SET UNINTENTIONALLY.Event Description: IT WAS REPORTED THAT THE INSERTION DEVICE EJECTED THE INFUSION SET UNINTENTIONALLY. Manufacturer Narrative: THE EVENT OCCURRED OUTSIDE OF THE UNITED STATES. WHILE THIS PRODUCT IS NOT SOLD IN THE UNITED STATES, IT IS LIKE OR SIMILAR TO A PRODUCT MARKETED IN THE UNITED STATES. Ma…
	https://www.accessdata.fda.gov/scripts/cdrh/cfdocs/cfMAUDE/Detail.CFM?MDRFOI__ID=13506397&pc=KZH	MW5107349	2022-02-07 05:00:00	Malfunction	MYLAN / SCANDINAVIAN HEALTH LTD.	2022-02-09 05:00:00	KZH	WHISPERJECT	Activation, Positioning or Separation Problem	Insufficient Information			1	Event Description: THE WHISPERJECT CONTINUES TO MALFUNCTION. THIS IS MY FOURTH DEVICE AND ALL HAVE THE SAME PROBLEM. AFTER LOADING THE SYRINGE, THE MECHANISM DOES NOT WORK CONSISTENTLY. BASICALLY, THE PATIENT COCKS THE DEVICE BY PUSHING ONE END OF THE DEVICE INTO THE OTHER UNTIL A CLICKING SOUND IS HEARD. THE PATIENT THEN PUSHES THE ORANGE BUTTON TO GET THE SYRINGE MOVING INTO THE INJECTION SITE.…
	https://www.accessdata.fda.gov/scripts/cdrh/cfdocs/cfMAUDE/Detail.CFM?MDRFOI__ID=13506397&pc=KZH	MW5107349	2022-02-07 05:00:00	Malfunction	MYLAN / SCANDINAVIAN HEALTH LTD.	2022-02-09 05:00:00	KZH	WHISPERJECT	Activation, Positioning or Separation Problem	Insufficient Information			1	Event Description: THE WHISPERJECT CONTINUES TO MALFUNCTION. THIS IS MY FOURTH DEVICE AND ALL HAVE THE SAME PROBLEM. AFTER LOADING THE SYRINGE, THE MECHANISM DOES NOT WORK CONSISTENTLY. BASICALLY, THE PATIENT COCKS THE DEVICE BY PUSHING ONE END OF THE DEVICE INTO THE OTHER UNTIL A CLICKING SOUND IS HEARD. THE PATIENT THEN PUSHES THE ORANGE BUTTON TO GET THE SYRINGE MOVING INTO THE INJECTION SITE.…
	https://www.accessdata.fda.gov/scripts/cdrh/cfdocs/cfMAUDE/Detail.CFM?MDRFOI__ID=13506397&pc=KZH	MW5107349	2022-02-07 05:00:00	Malfunction	MYLAN / SCANDINAVIAN HEALTH LTD.	2022-02-09 05:00:00	KZH	WHISPERJECT	Activation, Positioning or Separation Problem	Insufficient Information			1	Event Description: THE WHISPERJECT CONTINUES TO MALFUNCTION. THIS IS MY FOURTH DEVICE AND ALL HAVE THE SAME PROBLEM. AFTER LOADING THE SYRINGE, THE MECHANISM DOES NOT WORK CONSISTENTLY. BASICALLY, THE PATIENT COCKS THE DEVICE BY PUSHING ONE END OF THE DEVICE INTO THE OTHER UNTIL A CLICKING SOUND IS HEARD. THE PATIENT THEN PUSHES THE ORANGE BUTTON TO GET THE SYRINGE MOVING INTO THE INJECTION SITE.…
	https://www.accessdata.fda.gov/scripts/cdrh/cfdocs/cfMAUDE/Detail.CFM?MDRFOI__ID=13506397&pc=KZH	MW5107349	2022-02-07 05:00:00	Malfunction	MYLAN / SCANDINAVIAN HEALTH LTD.	2022-02-09 05:00:00	KZH	WHISPERJECT	Activation, Positioning or Separation Problem	Insufficient Information			1	Event Description: THE WHISPERJECT CONTINUES TO MALFUNCTION. THIS IS MY FOURTH DEVICE AND ALL HAVE THE SAME PROBLEM. AFTER LOADING THE SYRINGE, THE MECHANISM DOES NOT WORK CONSISTENTLY. BASICALLY, THE PATIENT COCKS THE DEVICE BY PUSHING ONE END OF THE DEVICE INTO THE OTHER UNTIL A CLICKING SOUND IS HEARD. THE PATIENT THEN PUSHES THE ORANGE BUTTON TO GET THE SYRINGE MOVING INTO THE INJECTION SITE.…
	https://www.accessdata.fda.gov/scripts/cdrh/cfdocs/cfMAUDE/Detail.CFM?MDRFOI__ID=13470886&pc=KZH	3011393376-2022-00404		Malfunction	ROCHE DIABETES CARE, INC.	2022-02-07 05:00:00	KZH	ACCU-CHEK ® LINKASSIST	Misfire	No Clinical Signs, Symptoms or Conditions			1	Event Description: IT WAS REPORTED THAT THE ACCU-CHEK LINKASSIST INSERTION DEVICE RELEASED THE CANNULA WITHOUT PRESSING THE BUTTON. Manufacturer Narrative: THE EVENT OCCURRED OUTSIDE OF THE UNITED STATES. WHILE THIS PRODUCT IS NOT SOLD IN THE UNITED STATES, IT IS LIKE OR SIMILAR TO A PRODUCT MARKETED IN THE UNITED STATES.
	https://www.accessdata.fda.gov/scripts/cdrh/cfdocs/cfMAUDE/Detail.CFM?MDRFOI__ID=13454808&pc=KZH	3011393376-2022-00402	2022-01-25 05:00:00	Malfunction	ROCHE DIABETES CARE, INC.	2022-02-04 05:00:00	KZH	ACCU-CHEK ® LINKASSIST	Misfire	No Clinical Signs, Symptoms or Conditions			1	Event Description: IT WAS REPORTED THAT THE INSERTION DEVICE EJECTED THE INFUSION SET UNINTENTIONALLY.Event Description: IT WAS REPORTED THAT THE INSERTION DEVICE EJECTED THE INFUSION SET UNINTENTIONALLY. Manufacturer Narrative: THE EVENT OCCURRED OUTSIDE OF THE UNITED STATES. WHILE THIS PRODUCT IS NOT SOLD IN THE UNITED STATES, IT IS LIKE OR SIMILAR TO A PRODUCT MARKETED IN THE UNITED STATES. Ma…
	https://www.accessdata.fda.gov/scripts/cdrh/cfdocs/cfMAUDE/Detail.CFM?MDRFOI__ID=13472134&pc=KZH	MW5107227	2021-04-22 04:00:00	Injury	FRESENIUS KABI	2022-02-04 05:00:00	KZH	DEXAMETHASON:E4 MG	Patient-Device Incompatibility	Hypersensitivity/Allergic reaction			1	Event Description: PATIENT HAS A LATEX ALLERGY AND HAD A SEVERE ALLERGIC REACTION MOST LIKELY AS A RESULT OF FRESENIUS SIMPLIST SYRINGES OF MIDAZOLAM 2MG/2ML, ONDANSETRON 4MG/2ML, AND DEXAMETHASONE 4MG/1ML. "AFTER CALLING THE".
	https://www.accessdata.fda.gov/scripts/cdrh/cfdocs/cfMAUDE/Detail.CFM?MDRFOI__ID=13472134&pc=KZH	MW5107227	2021-04-22 04:00:00	Injury	FRESENIUS KABI	2022-02-04 05:00:00	KZH	ONDANSELRON, 4 MG	Patient-Device Incompatibility	Hypersensitivity/Allergic reaction			1	Event Description: PATIENT HAS A LATEX ALLERGY AND HAD A SEVERE ALLERGIC REACTION MOST LIKELY AS A RESULT OF FRESENIUS SIMPLIST SYRINGES OF MIDAZOLAM 2MG/2ML, ONDANSETRON 4MG/2ML, AND DEXAMETHASONE 4MG/1ML. "AFTER CALLING THE".
	https://www.accessdata.fda.gov/scripts/cdrh/cfdocs/cfMAUDE/Detail.CFM?MDRFOI__ID=13472134&pc=KZH	MW5107227	2021-04-22 04:00:00	Injury	FRESENIUS KABI	2022-02-04 05:00:00	KZH	MIDAZOLAM 2MG/2ML	Patient-Device Incompatibility	Hypersensitivity/Allergic reaction			1	Event Description: PATIENT HAS A LATEX ALLERGY AND HAD A SEVERE ALLERGIC REACTION MOST LIKELY AS A RESULT OF FRESENIUS SIMPLIST SYRINGES OF MIDAZOLAM 2MG/2ML, ONDANSETRON 4MG/2ML, AND DEXAMETHASONE 4MG/1ML. "AFTER CALLING THE".
	https://www.accessdata.fda.gov/scripts/cdrh/cfdocs/cfMAUDE/Detail.CFM?MDRFOI__ID=13440143&pc=KZH	3011393376-2022-00384	2021-10-28 04:00:00	Malfunction	ROCHE DIABETES CARE, INC.	2022-02-03 05:00:00	KZH	ACCU-CHEK ® LINKASSIST	Misfire	No Clinical Signs, Symptoms or Conditions			1	Event Description: IT WAS REPORTED THAT THE INSERTION DEVICE EJECTED THE INFUSION SET UNINTENTIONALLY. Manufacturer Narrative: THE EVENT OCCURRED OUTSIDE OF THE UNITED STATES. WHILE THIS PRODUCT IS NOT SOLD IN THE UNITED STATES, IT IS LIKE OR SIMILAR TO A PRODUCT MARKETED IN THE UNITED STATES. THE CUSTOMER DID NOT RETURN THE REQUESTED DEVICE.
	https://www.accessdata.fda.gov/scripts/cdrh/cfdocs/cfMAUDE/Detail.CFM?MDRFOI__ID=13444127&pc=KZH	3011393376-2022-00386	2022-01-21 05:00:00	Malfunction	ROCHE DIABETES CARE, INC.	2022-02-03 05:00:00	KZH	ACCU-CHEK ® LINKASSIST	Misfire	Needle Stick/Puncture			1	Event Description: IT WAS REPORTED THAT THE MOTHER OF THE CUSTOMER WAS HANDLING THE ACCU-CHEK LINKASSIST AND THE INSERTION DEVICE EJECTED THE INFUSION SET UNINTENTIONALLY INTO THE MOTHER'S THIGH REGION. NO MEDICAL TREATMENT WAS REQUIRED. Manufacturer Narrative: THE EVENT OCCURRED OUTSIDE OF THE UNITED STATES. WHILE THIS PRODUCT IS NOT SOLD IN THE UNITED STATES, IT IS LIKE OR SIMILAR TO A PRODUCT …
	https://www.accessdata.fda.gov/scripts/cdrh/cfdocs/cfMAUDE/Detail.CFM?MDRFOI__ID=13342230&pc=KZH	3011393376-2022-00268	2022-01-24 05:00:00	Malfunction	ROCHE DIABETES CARE, INC.	2022-01-25 05:00:00	KZH	ACCU-CHEK ® LINKASSIST	Misfire	No Clinical Signs, Symptoms or Conditions			1	Event Description: IT WAS REPORTED THAT THE INSERTION DEVICE EJECTED THE INFUSION SET UNINTENTIONALLY. Manufacturer Narrative: THE EVENT OCCURRED OUTSIDE OF THE UNITED STATES. WHILE THIS PRODUCT IS NOT SOLD IN THE UNITED STATES, IT IS LIKE OR SIMILAR TO A PRODUCT MARKETED IN THE UNITED STATES.
	https://www.accessdata.fda.gov/scripts/cdrh/cfdocs/cfMAUDE/Detail.CFM?MDRFOI__ID=13314537&pc=KZH	3011393376-2022-00237	2022-01-13 05:00:00	Malfunction	ROCHE DIABETES CARE, INC.	2022-01-21 05:00:00	KZH	ACCU-CHEK ® LINKASSIST	Misfire	No Clinical Signs, Symptoms or Conditions			1	Event Description: IT WAS REPORTED THAT THE INSERTION DEVICE EJECTED THE INFUSION SET UNINTENTIONALLY. Manufacturer Narrative: THE EVENT OCCURRED OUTSIDE OF THE UNITED STATES. WHILE THIS PRODUCT IS NOT SOLD IN THE UNITED STATES, IT IS LIKE OR SIMILAR TO A PRODUCT MARKETED IN THE UNITED STATES.
	https://www.accessdata.fda.gov/scripts/cdrh/cfdocs/cfMAUDE/Detail.CFM?MDRFOI__ID=13042681&pc=KZH	13042681	2021-05-21 04:00:00	Malfunction	AMGEN INC.	2021-12-20 05:00:00	KZH	ONPRO KIT	Disconnection; Fluid/Blood Leak; Activation, Positioning or Separation Problem	Insufficient Information			1	Event Description: WE ARE REPORTING 8 EVENTS THAT HAPPENED IN THE 5 MONTHS PERIOD, WHERE THE NEULASTA ON-PRO (PEGFILGRASTIM) DEVICE EITHER FAILED TO DEPLOY, FELL OFF, AND/OR LEAKED. EACH DEVICE WAS REPORTED TO AND SENT BACK TO THE COMPANY. EACH DEVICE WAS ASSESSED BY THE COMPANY. DEVICES WERE REPLACED BY THE MANUFACTURER. THESE EVENTS RESULTED IN DELAYED TREATMENT AND INCONVENIENCE FOR THE PATIEN…
	https://www.accessdata.fda.gov/scripts/cdrh/cfdocs/cfMAUDE/Detail.CFM?MDRFOI__ID=13048014&pc=KZH	3011393376-2021-03939	2021-12-13 05:00:00	Malfunction	ROCHE DIABETES CARE, INC.	2021-12-20 05:00:00	KZH	ACCU-CHEK ® LINKASSIST	Unintended Ejection	No Clinical Signs, Symptoms or Conditions			1	Event Description: IT WAS REPORTED THAT THE INSERTION DEVICE EJECTED THE INFUSION SET UNINTENTIONALLY. Manufacturer Narrative: THE EVENT OCCURRED OUTSIDE OF THE UNITED STATES. WHILE THIS PRODUCT IS NOT SOLD IN THE UNITED STATES, IT IS LIKE OR SIMILAR TO A PRODUCT MARKETED IN THE UNITED STATES
	https://www.accessdata.fda.gov/scripts/cdrh/cfdocs/cfMAUDE/Detail.CFM?MDRFOI__ID=13048088&pc=KZH	3011393376-2021-03943	2021-12-16 05:00:00	Malfunction	ROCHE DIABETES CARE, INC.	2021-12-20 05:00:00	KZH	ACCU-CHEK ® LINKASSIST	Unintended Ejection	Hyperglycemia			1	Event Description: IT WAS REPORTED THAT THE INSERTION DEVICE EJECTED THE INFUSION SET UNINTENTIONALLY. Manufacturer Narrative: THE EVENT OCCURRED OUTSIDE OF THE UNITED STATES. WHILE THIS PRODUCT IS NOT SOLD IN THE UNITED STATES, IT IS LIKE OR SIMILAR TO A PRODUCT MARKETED IN THE UNITED STATES.
	https://www.accessdata.fda.gov/scripts/cdrh/cfdocs/cfMAUDE/Detail.CFM?MDRFOI__ID=12974219&pc=KZH	3011393376-2021-03820	2021-12-07 05:00:00	Malfunction	ROCHE DIABETES CARE, INC.	2021-12-10 05:00:00	KZH	ACCU-CHEK ® LINKASSIST	Misfire	No Clinical Signs, Symptoms or Conditions			1	Event Description: IT WAS REPORTED THAT THE INSERTION DEVICE EJECTED THE INFUSION SET UNINTENTIONALLY. Manufacturer Narrative: THE EVENT OCCURRED OUTSIDE OF THE UNITED STATES. WHILE THIS PRODUCT IS NOT SOLD IN THE UNITED STATES, IT IS LIKE OR SIMILAR TO A PRODUCT MARKETED IN THE UNITED STATES. PRODUCT HAS BEEN DISCARDED.
	https://www.accessdata.fda.gov/scripts/cdrh/cfdocs/cfMAUDE/Detail.CFM?MDRFOI__ID=12877499&pc=KZH	3011393376-2021-03684	2021-11-23 05:00:00	Malfunction	ROCHE DIABETES CARE, INC.	2021-11-26 05:00:00	KZH	ACCU-CHEK ® LINKASSIST PLUS INSERTION DEVICE	Unintended Ejection	No Clinical Signs, Symptoms or Conditions			1	Event Description: IT WAS REPORTED THAT THE INSERTION DEVICE EJECTED THE INFUSION SET UNINTENTIONALLY. Manufacturer Narrative: THE EVENT OCCURRED OUTSIDE OF THE UNITED STATES. WHILE THIS PRODUCT IS NOT SOLD IN THE UNITED STATES, IT IS LIKE OR SIMILAR TO A PRODUCT MARKETED IN THE UNITED STATES. DEVICE NOT AVAILABLE FOR RETURN AS DISCARDED BY THE CUSTOMER.
	https://www.accessdata.fda.gov/scripts/cdrh/cfdocs/cfMAUDE/Detail.CFM?MDRFOI__ID=12869058&pc=KZH	MW5105560		Malfunction	MYLAN PHARMACEUTICALS INC.	2021-11-23 05:00:00	KZH	WHISPERJECT AUTOINJECTOR	Misfire; Defective Device	Insufficient Information			1	Event Description: (B)(6) PT REGARDING USING HER WHISPERJECT AUTOINJECTOR DEVICE. PT STATES IT HAS MISFIRED A FEW TIMES BEFORE AND NOW IT'S GETTING MUCH WORSE. PT STATES SHE ATTEMPTING TO OPEN INJECTOR AND REPAIR IT BUT NOTICED A LOT OF MEDICATION INSIDE THE AUTOINJECTOR. PT STATES AUTOINJECTOR IS NOT FUNCTIONING AT ALL AT THIS POINT AND PT IS REQUESTING A REPLACEMENT WHISPERJECT DEVICE. PT STATE…
	https://www.accessdata.fda.gov/scripts/cdrh/cfdocs/cfMAUDE/Detail.CFM?MDRFOI__ID=12843431&pc=KZH	3011393376-2021-03613	2021-11-18 05:00:00	Malfunction	ROCHE DIABETES CARE, INC.	2021-11-19 05:00:00	KZH	ACCU-CHEK ® LINKASSIST PLUS INSERTION DEVICE	Unintended Ejection	No Clinical Signs, Symptoms or Conditions			1	Event Description: IT WAS REPORTED THAT THE INSERTION DEVICE EJECTED THE INFUSION SET UNINTENTIONALLY. Manufacturer Narrative: THE EVENT OCCURRED OUTSIDE OF THE UNITED STATES. WHILE THIS PRODUCT IS NOT SOLD IN THE UNITED STATES, IT IS LIKE OR SIMILAR TO A PRODUCT MARKETED IN THE UNITED STATES.
	https://www.accessdata.fda.gov/scripts/cdrh/cfdocs/cfMAUDE/Detail.CFM?MDRFOI__ID=12845783&pc=KZH	3011393376-2021-03620	2021-11-08 05:00:00	Malfunction	ROCHE DIABETES CARE, INC.	2021-11-19 05:00:00	KZH	ACCU-CHEK ® LINKASSIST	Unintended Ejection	No Clinical Signs, Symptoms or Conditions			1	Event Description: IT WAS REPORTED THAT THE INSERTION DEVICE EJECTED THE INFUSION SET UNINTENTIONALLY. Manufacturer Narrative: THE EVENT OCCURRED OUTSIDE OF THE UNITED STATES. WHILE THIS PRODUCT IS NOT SOLD IN THE UNITED STATES, IT IS LIKE OR SIMILAR TO A PRODUCT MARKETED IN THE UNITED STATES.
	https://www.accessdata.fda.gov/scripts/cdrh/cfdocs/cfMAUDE/Detail.CFM?MDRFOI__ID=12814812&pc=KZH	MW5105327		Malfunction	MYLAN PHARMACEUTICALS INC.	2021-11-12 05:00:00	KZH	WHISPERJECT	Break	Insufficient Information			1	Event Description: SPONTANEOUS CALL FROM PATIENT CALLED IN TO SAY HER WHISPERJET DEVICE BROKE AND SHE NEEDS A NEW ONE. UNKNOWN IF PATIENT MISSED A DOSE OF MEDICATION. NO ADVERSE EVENT REPORTED. UNKNOWN IF PATIENT HAS BROKEN DEVICE ON HAND. UNKNOWN IF MD IS AWARE, NO FURTHER INFO PROVIDED. REPORTED TO (B)(6) BY PT/CAREGIVER.
	https://www.accessdata.fda.gov/scripts/cdrh/cfdocs/cfMAUDE/Detail.CFM?MDRFOI__ID=12786274&pc=KZH	12786274	2021-07-20 04:00:00	Malfunction	AMGEN INC.	2021-11-10 05:00:00	KZH	NEULASTA OBI	Defective Device	Sepsis			1	Event Description: NARRATIVE FROM STAFF: PATIENT HAD QUESTIONABLE INJECTION OF NEULASTA OBI ON CYCLE #1 OF CHEMO. PATIENT CALLED IN AND REPORTED FAILURE OF DEVICE. UNCLEAR IF IT WAS ADDRESSED BY COVERING PROVIDER. PATIENT WAS SUBSEQUENTLY ADMITTED FOR SEPSIS AND HAD SUBSEQUENT CYCLES OF CHEMOTHERAPY DOSE REDUCED. OUR TEAM WAS INFORMED OF THIS EVENT LAST WEEK.
	https://www.accessdata.fda.gov/scripts/cdrh/cfdocs/cfMAUDE/Detail.CFM?MDRFOI__ID=12744849&pc=KZH	MW5105084		Malfunction	MYLAN PHARMACEUTICALS, INC.	2021-11-02 04:00:00	KZH	WHISPERJECT AUTOINJECTOR	Defective Device; Mechanical Jam	Insufficient Information			1	Event Description: SPONTANEOUS COMMUNICATION FROM THE PATIENT WHO REPORTS THAT DUE TO A DEFECTIVE WHISPERJECT AUTOINJECTOR DEVICE, WHICH JAMMED, THE PATIENT HAD TO WASTE 2 SYRINGES OF GLATIRAMER. SHE DID NOT MISS ANY DOSES BUT IS REQUESTING A NEW WHISPERJECT DEVICE AND REPLACEMENT OF THE 2 WASTED SYRINGES. THERE WAS NO ADVERSE EVENT REPORTED. IT IS UNKNOWN IF THE DEFECTIVE PRODUCT/DEVICE IS AVAIL…
	https://www.accessdata.fda.gov/scripts/cdrh/cfdocs/cfMAUDE/Detail.CFM?MDRFOI__ID=12744849&pc=KZH	MW5105084		Malfunction	UNK	2021-11-02 04:00:00	KZH	SYRINGE	Defective Device; Mechanical Jam	Insufficient Information			1	Event Description: SPONTANEOUS COMMUNICATION FROM THE PATIENT WHO REPORTS THAT DUE TO A DEFECTIVE WHISPERJECT AUTOINJECTOR DEVICE, WHICH JAMMED, THE PATIENT HAD TO WASTE 2 SYRINGES OF GLATIRAMER. SHE DID NOT MISS ANY DOSES BUT IS REQUESTING A NEW WHISPERJECT DEVICE AND REPLACEMENT OF THE 2 WASTED SYRINGES. THERE WAS NO ADVERSE EVENT REPORTED. IT IS UNKNOWN IF THE DEFECTIVE PRODUCT/DEVICE IS AVAIL…
	https://www.accessdata.fda.gov/scripts/cdrh/cfdocs/cfMAUDE/Detail.CFM?MDRFOI__ID=12744849&pc=KZH	MW5105084		Malfunction	UNK	2021-11-02 04:00:00	KZH	SYRINGE	Defective Device; Mechanical Jam	Insufficient Information			1	Event Description: SPONTANEOUS COMMUNICATION FROM THE PATIENT WHO REPORTS THAT DUE TO A DEFECTIVE WHISPERJECT AUTOINJECTOR DEVICE, WHICH JAMMED, THE PATIENT HAD TO WASTE 2 SYRINGES OF GLATIRAMER. SHE DID NOT MISS ANY DOSES BUT IS REQUESTING A NEW WHISPERJECT DEVICE AND REPLACEMENT OF THE 2 WASTED SYRINGES. THERE WAS NO ADVERSE EVENT REPORTED. IT IS UNKNOWN IF THE DEFECTIVE PRODUCT/DEVICE IS AVAIL…
	https://www.accessdata.fda.gov/scripts/cdrh/cfdocs/cfMAUDE/Detail.CFM?MDRFOI__ID=12730647&pc=KZH	3011393376-2021-03396	2021-10-29 04:00:00	Malfunction	ROCHE DIABETES CARE, INC.	2021-11-01 04:00:00	KZH	ACCU-CHEK ® LINKASSIST	Misfire	No Clinical Signs, Symptoms or Conditions			1	Event Description: IT WAS REPORTED THAT THE INSERTION DEVICE EJECTED THE INFUSION SET UNINTENTIONALLY. Manufacturer Narrative: THE EVENT OCCURRED OUTSIDE OF THE UNITED STATES. WHILE THIS PRODUCT IS NOT SOLD IN THE UNITED STATES, IT IS LIKE OR SIMILAR TO A PRODUCT MARKETED IN THE UNITED STATES.
	https://www.accessdata.fda.gov/scripts/cdrh/cfdocs/cfMAUDE/Detail.CFM?MDRFOI__ID=12719479&pc=KZH	MW5105022		Malfunction	MYLAN PHARMACEUTICALS INC.	2021-10-28	KZH	WHISPERJECT AUTOINJECTOR	Mechanical Jam	Insufficient Information			1	Event Description: SPONTANEOUS CALL FROM PATIENT WHO REPORTED WHISPERJECT DEVICE JAMMED AND THEY WERE UNABLE TO USE IT UNKNOWN IF THIS CAUSED PATIENT TO MISS DOSE. UNKNOWN IF ANY ADVERSE EVENTS OCCURRED. UNKNOWN IF PATIENT HAD DEFECTIVE DEVICE ON HAND. NO FURTHER INFORMATION. REPORTED TO (B)(6) BY PT/CAREGIVER.
	https://www.accessdata.fda.gov/scripts/cdrh/cfdocs/cfMAUDE/Detail.CFM?MDRFOI__ID=12683370&pc=KZH	3011393376-2021-03278	2021-10-11 04:00:00	Malfunction	ROCHE DIABETES CARE, INC.	2021-10-22 04:00:00	KZH	ACCU-CHEK ® LINKASSIST	Misfire	No Clinical Signs, Symptoms or Conditions	EXEMPT		1	Event Description: IT WAS REPORTED THAT THE INSERTION DEVICE EJECTED THE INFUSION SET UNINTENTIONALLY. Manufacturer Narrative: THE EVENT OCCURRED OUTSIDE OF THE UNITED STATES. WHILE THIS PRODUCT IS NOT SOLD IN THE UNITED STATES, IT IS LIKE OR SIMILAR TO A PRODUCT MARKETED IN THE UNITED STATES.
	https://www.accessdata.fda.gov/scripts/cdrh/cfdocs/cfMAUDE/Detail.CFM?MDRFOI__ID=12674433&pc=KZH	3011393376-2021-03251	2021-10-14 04:00:00	Malfunction	ROCHE DIABETES CARE, INC.	2021-10-21 04:00:00	KZH	ACCU-CHEK ® LINKASSIST	Misfire	No Clinical Signs, Symptoms or Conditions			1	Event Description: IT WAS REPORTED THAT THE INSERTION DEVICE EJECTED THE INFUSION SET UNINTENTIONALLY. Manufacturer Narrative: THE EVENT OCCURRED OUTSIDE OF THE UNITED STATES. WHILE THIS PRODUCT IS NOT SOLD IN THE UNITED STATES, IT IS LIKE OR SIMILAR TO A PRODUCT MARKETED IN THE UNITED STATES.
	https://www.accessdata.fda.gov/scripts/cdrh/cfdocs/cfMAUDE/Detail.CFM?MDRFOI__ID=12656603&pc=KZH	3011393376-2021-03225		Malfunction	ROCHE DIABETES CARE, INC.	2021-10-19 04:00:00	KZH	ACCU-CHEK ® LINKASSIST	Misfire	No Clinical Signs, Symptoms or Conditions			1	Event Description: IT WAS REPORTED THAT THE INSERTION DEVICE EJECTED THE INFUSION SET UNINTENTIONALLY. Manufacturer Narrative: THE EVENT OCCURRED OUTSIDE OF THE UNITED STATES. WHILE THIS PRODUCT IS NOT SOLD IN THE UNITED STATES, IT IS LIKE OR SIMILAR TO A PRODUCT MARKETED IN THE UNITED STATES.
	https://www.accessdata.fda.gov/scripts/cdrh/cfdocs/cfMAUDE/Detail.CFM?MDRFOI__ID=12570564&pc=KZH	3011393376-2021-03082		Malfunction	ROCHE DIABETES CARE, INC.	2021-10-04 04:00:00	KZH	ACCU-CHEK ® LINKASSIST PLUS INSERTION DEVICE	Misfire	No Clinical Signs, Symptoms or Conditions			1	Event Description: IT WAS REPORTED THAT THE INSERTION DEVICE EJECTED THE INFUSION SET UNINTENTIONALLY. Manufacturer Narrative: THE EVENT OCCURRED OUTSIDE OF THE UNITED STATES. WHILE THIS PRODUCT IS NOT SOLD IN THE UNITED STATES, IT IS LIKE OR SIMILAR TO A PRODUCT MARKETED IN THE UNITED STATES.
	https://www.accessdata.fda.gov/scripts/cdrh/cfdocs/cfMAUDE/Detail.CFM?MDRFOI__ID=12561914&pc=KZH	MW5104321	2021-09-22	Malfunction	MYLAN PHARMACEUTICALS INC.	2021-09-30	KZH	WHISPERJECT AUTOINJECTOR	Device Slipped	Insufficient Information			1	Event Description: SPONTANEOUS CALL; PATIENT STATES SHE TRIED TO PUT NEEDLE INTO WHISPERJECT AUTOINJECTOR AND NEEDLE FELL OUT TRIED TO PUT IN AGAIN AND DEVICE IS JAMMED AND WILL NOT OPEN TO REINSERT THE NEEDLE HAPPENED ON (B)(6) 2021. UNKNOWN IF PT MISSED A DOSE; NO ADVERSE EVENT REPORTED; UNKNOWN IF AVAILABLE FOR RETURN; UNKNOWN LOT/EXPIRATION DATE. NO FURTHER INFORMATION KNOWN. WHISPERJECT USED…
	https://www.accessdata.fda.gov/scripts/cdrh/cfdocs/cfMAUDE/Detail.CFM?MDRFOI__ID=12533127&pc=KZH	3011393376-2021-02988		Malfunction	ROCHE DIABETES CARE, INC.	2021-09-27 04:00:00	KZH	ACCU-CHEK ® LINKASSIST PLUS INSERTION DEVICE	Unintended Ejection	No Clinical Signs, Symptoms or Conditions			1	Event Description: IT WAS REPORTED THAT THE INSERTION DEVICE EJECTED THE INFUSION SET UNINTENTIONALLY. Manufacturer Narrative: THE EVENT OCCURRED OUTSIDE OF THE UNITED STATES. WHILE THIS PRODUCT IS NOT SOLD IN THE UNITED STATES, IT IS LIKE OR SIMILAR TO A PRODUCT MARKETED IN THE UNITED STATES.
	https://www.accessdata.fda.gov/scripts/cdrh/cfdocs/cfMAUDE/Detail.CFM?MDRFOI__ID=12532035&pc=KZH	12532035	2021-09-17	Malfunction	AMGEN INC.	2021-09-27	KZH	NEULASTA ONPRO	Output Problem	Insufficient Information			1	Event Description: NEULASTA ON-PRO ORDERED FOR PATIENT TO RECEIVE. MEDICATION WAS REMOVED FROM PYXIS AND SAT OUT AT ROOM TEMPERATURE FOR 30 MINUTES. INSTRUCTIONS WERE FOLLOWED AS DIRECTED BY DIRECTIONS. DURING STEP 2 (THE FILL STEP), NURSING INJECTED THE MEDICATION IN THE ON-PRO DEVICE. AFTER THIS STEP, NURSING IS ALLOWED THREE MINUTES TO APPLY BEFORE CANNULA INSERTION. THE CANNULA INSERTION STAR…
	https://www.accessdata.fda.gov/scripts/cdrh/cfdocs/cfMAUDE/Detail.CFM?MDRFOI__ID=12487595&pc=KZH	MW5104042		Malfunction	MYLAN PHARMACEUTICALS INC.	2021-09-16	KZH	WHISPERJECT AUTO/INJECTOR	Failure to Deliver	Bruise/Contusion			1	Event Description: SPONTANEOUS. MEMBER REPORTS BRUISING AND MEDICATION NOT BEING "RELEASED" BY WHISPERJECT DEVICE. UNKNOWN IF PT MISSED A DOSE; UNKNOWN IF AVAILABLE FOR RETURN; UNKNOWN LOT/EXPIRATION. NO FURTHER INFORMATION KNOWN. REPORTED TO (B)(6) BY PT/CAREGIVER.
	https://www.accessdata.fda.gov/scripts/cdrh/cfdocs/cfMAUDE/Detail.CFM?MDRFOI__ID=12445545&pc=KZH	3011393376-2021-02782	2021-08-30	Malfunction	ROCHE DIABETES CARE, INC.	2021-09-09	KZH	ACCU-CHEK LINKASSIST	Unintended Ejection	No Clinical Signs, Symptoms or Conditions			1	Event Description: IT WAS REPORTED THAT THE INSERTION DEVICE EJECTED THE INFUSION SET UNINTENTIONALLY. Manufacturer Narrative: THE EVENT OCCURRED OUTSIDE OF THE UNITED STATES. WHILE THIS PRODUCT IS NOT SOLD IN THE UNITED STATES, IT IS LIKE OR SIMILAR TO A PRODUCT MARKETED IN THE UNITED STATES.
	https://www.accessdata.fda.gov/scripts/cdrh/cfdocs/cfMAUDE/Detail.CFM?MDRFOI__ID=12449294&pc=KZH	3011393376-2021-02785	2021-08-31	Malfunction	ROCHE DIABETES CARE, INC.	2021-09-09	KZH	ACCU-CHEK LINKASSIST	Unintended Ejection	No Clinical Signs, Symptoms or Conditions			1	Event Description: IT WAS REPORTED THAT THE INSERTION DEVICE EJECTED THE INFUSION SET UNINTENTIONALLY. Manufacturer Narrative: THE EVENT OCCURRED OUTSIDE OF THE UNITED STATES. WHILE THIS PRODUCT IS NOT SOLD IN THE UNITED STATES, IT IS LIKE OR SIMILAR TO A PRODUCT MARKETED IN THE UNITED STATES.
	https://www.accessdata.fda.gov/scripts/cdrh/cfdocs/cfMAUDE/Detail.CFM?MDRFOI__ID=12452545&pc=KZH	MW5103811		Malfunction	MYLAN PHARMACEUTICALS INC.	2021-09-09	KZH	WHISPERJECT AUTOINJECTOR	Defective Device	No Clinical Signs, Symptoms or Conditions			1	Event Description: SPONTANEOUSLY, PATIENT REPORTED DEFECTIVE WHISPERJECT DEVICE. UNSPECIFIED DEFECT. UNKNOWN IF PATIENT MISSED A DOSE OR EXPERIENCED AN ADVERSE EVENT, UNKNOWN IF PRODUCT AVAILABLE FOR RETURN. UNKNOVM LOT/EXP DATE. NO FURTHER INFO. REPORTED TO (B)(6) BY PT/CAREGIVER.
	https://www.accessdata.fda.gov/scripts/cdrh/cfdocs/cfMAUDE/Detail.CFM?MDRFOI__ID=12446192&pc=KZH	MW5103777		Malfunction	MYLAN PHARMACEUTICALS INC.	2021-09-08	KZH	WHISPERJECT	Defective Component	Insufficient Information			1	Event Description: REPORTER OF PRODUCT COMPLAINT: PATIENT TYPE OF DEVICE: WHISPERJECT AUTO INJECTOR. SUMMARY OF PRODUCT COMPLAINT: UPON ATTEMPTING TO INJECT TODAY, BUTTON DO NOT WORK. LOADED THE SYRINGE IN THE PEN BUT THE BUTTON IS ALREADY INDICATING "LOADED". DATE OF OCCURRENCE: UNKNOWN. WAS THE PRODUCT TAKEN/ADMINISTERED?: NO (UNK IF SIDE EFFECTS OCCURRED DUE TO MISSED DOSE. NO ADVERSE EVENT AS…
	https://www.accessdata.fda.gov/scripts/cdrh/cfdocs/cfMAUDE/Detail.CFM?MDRFOI__ID=12446205&pc=KZH	MW5103778	2021-06-07	Malfunction	MYLAN PHARMACEUTICALS INC.	2021-09-08	KZH	WHISPERJECT	Defective Device; Material Twisted/Bent	No Clinical Signs, Symptoms or Conditions			1	Event Description: SPONTANEOUS FROM (B)(6) NURSE AT MANUFACTURER MEDICAL INFORMATION CENTER, WHO REPORTED A SYRINGE MALFUNCTION THAT OCCURRED ON (B)(6) 2021, BUT THE DETAILS OF EVENT WERE NOT REPORTED. PATIENT DID MISS A DOSE AS A RESULT OF THE MALFUNCTION, BUT NO SIDE EFFECTS AS A RESULT OF THE MISSED DOSE. DEVICE IS NO LONGER STILL ON HAND FOR RETURN, BUT LOT NUMBER AND EXPIRATION DATE WERE REP…
	https://www.accessdata.fda.gov/scripts/cdrh/cfdocs/cfMAUDE/Detail.CFM?MDRFOI__ID=12383919&pc=KZH	3011393376-2021-02639	2021-08-18	Malfunction	ROCHE DIABETES CARE, INC.	2021-08-30	KZH	ACCU-CHEK LINKASSIST	Misfire	No Clinical Signs, Symptoms or Conditions			1	Event Description: IT WAS REPORTED THAT THE INSERTION DEVICE EJECTED THE INFUSION SET UNINTENTIONALLY. Manufacturer Narrative: THE EVENT OCCURRED OUTSIDE OF THE UNITED STATES. WHILE THIS PRODUCT IS NOT SOLD IN THE UNITED STATES, IT IS LIKE OR SIMILAR TO A PRODUCT MARKETED IN THE UNITED STATES.
	https://www.accessdata.fda.gov/scripts/cdrh/cfdocs/cfMAUDE/Detail.CFM?MDRFOI__ID=12353068&pc=KZH	3011393376-2021-02552	2021-08-20	Malfunction	ROCHE DIABETES CARE, INC.	2021-08-23	KZH	ACCU-CHEK LINKASSIST	Unintended Ejection	No Clinical Signs, Symptoms or Conditions			1	Event Description: IT WAS REPORTED THAT THE INSERTION DEVICE EJECTED THE INFUSION SET UNINTENTIONALLY. Manufacturer Narrative: THE EVENT OCCURRED OUTSIDE OF THE UNITED STATES. WHILE THIS PRODUCT IS NOT SOLD IN THE UNITED STATES, IT IS LIKE OR SIMILAR TO A PRODUCT MARKETED IN THE UNITED STATES.
	https://www.accessdata.fda.gov/scripts/cdrh/cfdocs/cfMAUDE/Detail.CFM?MDRFOI__ID=12358912&pc=KZH	MW5103423		Injury	TEVA NEUROSCIENCE/ OWEN MUMFORD USA INC.	2021-08-23	KZH	AUTO JECT	Dull, Blunt	Pain			1	Event Description: PATIENT REPORTED THAT THE NEEDLES ARE NOT SHARP AND IT HURTS WHEN SHE INJECTS HERSELF. SHE USED 3 SYRINGES SO FAR AND ALL OF THEM ARE PAINFUL. PATIENT REPORTS SHE ALSO RECEIVED SAMPLES FROM HER MD IN THE PAST AND THE NEEDLES WERE VERY GOOD. NO FURTHER INFORMATION PROVIDED. UNKNOWN IF PATIENT HAS AFFECTED DEVICES ON HAND FOR RETURN TO THE MANUFACTURER FOR INSPECTION. NO FURTHER …
	https://www.accessdata.fda.gov/scripts/cdrh/cfdocs/cfMAUDE/Detail.CFM?MDRFOI__ID=12358912&pc=KZH	MW5103423		Injury	TEVA NEUROSCIENCE/ OWEN MUMFORD USA INC.	2021-08-23	KZH	AUTOJECT	Dull, Blunt	Pain			1	Event Description: PATIENT REPORTED THAT THE NEEDLES ARE NOT SHARP AND IT HURTS WHEN SHE INJECTS HERSELF. SHE USED 3 SYRINGES SO FAR AND ALL OF THEM ARE PAINFUL. PATIENT REPORTS SHE ALSO RECEIVED SAMPLES FROM HER MD IN THE PAST AND THE NEEDLES WERE VERY GOOD. NO FURTHER INFORMATION PROVIDED. UNKNOWN IF PATIENT HAS AFFECTED DEVICES ON HAND FOR RETURN TO THE MANUFACTURER FOR INSPECTION. NO FURTHER …
	https://www.accessdata.fda.gov/scripts/cdrh/cfdocs/cfMAUDE/Detail.CFM?MDRFOI__ID=12358912&pc=KZH	MW5103423		Injury	TEVA NEUROSCIENCE/ OWEN MUMFORD USA INC.	2021-08-23	KZH	AUTOJECT	Dull, Blunt	Pain			1	Event Description: PATIENT REPORTED THAT THE NEEDLES ARE NOT SHARP AND IT HURTS WHEN SHE INJECTS HERSELF. SHE USED 3 SYRINGES SO FAR AND ALL OF THEM ARE PAINFUL. PATIENT REPORTS SHE ALSO RECEIVED SAMPLES FROM HER MD IN THE PAST AND THE NEEDLES WERE VERY GOOD. NO FURTHER INFORMATION PROVIDED. UNKNOWN IF PATIENT HAS AFFECTED DEVICES ON HAND FOR RETURN TO THE MANUFACTURER FOR INSPECTION. NO FURTHER …
	https://www.accessdata.fda.gov/scripts/cdrh/cfdocs/cfMAUDE/Detail.CFM?MDRFOI__ID=12358964&pc=KZH	MW5103424		Malfunction	TEVA NEUROSCIENCE INC. / OWEN MUNFORD USA INC.	2021-08-23	KZH	AUTOJECT	Defective Device	Insufficient Information			1	Event Description: SPONTANEOUS, PATIENT INFORMED REP OF DEFECTIVE AUTOJECT DEVICE AND MISSED 2 DOSES BUT PATIENT WAS ALREADY DISCONNECTED FROM THE LINE SO NO ADDITIONAL INFO. NOT REPORTED IF EXPERIENCED ANY ADVERSE EVENTS OR IF DEVICE IS AVAILABLE FOR RETURN, NO OTHER INFORMATION. REPORTED TO (B)(6) BY PT/CAREGIVER.
	https://www.accessdata.fda.gov/scripts/cdrh/cfdocs/cfMAUDE/Detail.CFM?MDRFOI__ID=12342173&pc=KZH	3011393376-2021-02533		Malfunction	ROCHE DIABETES CARE, INC.	2021-08-19	KZH	ACCU-CHEK LINKASSIST PLUS INSERTION DEVICE	Unintended Ejection	No Clinical Signs, Symptoms or Conditions			1	Event Description: IT WAS REPORTED THAT THE INSERTION DEVICE EJECTED THE INFUSION SET UNINTENTIONALLY. Manufacturer Narrative: THE EVENT OCCURRED OUTSIDE OF THE UNITED STATES. WHILE THIS PRODUCT IS NOT SOLD IN THE UNITED STATES, IT IS LIKE OR SIMILAR TO A PRODUCT MARKETED IN THE UNITED STATES. PRODUCT NO LONGER AVAILABLE FOR RETURN AS THE PATIENT HAS THROWN AWAY IT.
	https://www.accessdata.fda.gov/scripts/cdrh/cfdocs/cfMAUDE/Detail.CFM?MDRFOI__ID=12336560&pc=KZH	MW5103297		Malfunction	OWEN MUMFORD, LTD.	2021-08-17	KZH	AUTOINJECTOR	Break	Insufficient Information			1	Event Description: REPORTER OF PRODUCT COMPLAINT: PT; SUMMARY OF PRODUCT COMPLAINT: AUTOINJECTOR BROKE (NO FURTHER INFO PROVIDED); DATE OF OCCURRENCE: UNK. WAS THE PRODUCT TAKEN / ADMINISTERED? UNK; CAN MFR CALL PT FOR F/U? YES; CAN MFR ARRANGE FOR PRODUCT PICK UP? UNK, UNABLE TO REACH FOR THIS INFO, BUT PT WAS GIVEN SHARED SOLUTIONS FOR A REPLACEMENT. LOT NUMBER UNK, UNABLE TO REACH PT FOR LOT N…
	https://www.accessdata.fda.gov/scripts/cdrh/cfdocs/cfMAUDE/Detail.CFM?MDRFOI__ID=12323486&pc=KZH	3011393376-2021-02448	2021-08-12	Malfunction	ROCHE DIABETES CARE, INC.	2021-08-16	KZH	ACCU-CHEK LINKASSIST	Unintended Ejection	No Clinical Signs, Symptoms or Conditions			1	Event Description: IT WAS REPORTED THAT THE INSERTION DEVICE EJECTED THE INFUSION SET UNINTENTIONALLY. Manufacturer Narrative: THE EVENT OCCURRED OUTSIDE OF THE UNITED STATES. WHILE THIS PRODUCT IS NOT SOLD IN THE UNITED STATES, IT IS LIKE OR SIMILAR TO A PRODUCT MARKETED IN THE UNITED STATES.
	https://www.accessdata.fda.gov/scripts/cdrh/cfdocs/cfMAUDE/Detail.CFM?MDRFOI__ID=12312454&pc=KZH	3011393376-2021-02429	2021-06-02	Malfunction	ROCHE DIABETES CARE, INC.	2021-08-12	KZH	ACCU-CHEK LINKASSIST	Unintended Ejection	No Clinical Signs, Symptoms or Conditions			1	Event Description: IT WAS REPORTED THAT THE INSERTION DEVICE EJECTED THE INFUSION SET UNINTENTIONALLY. Manufacturer Narrative: THE EVENT OCCURRED OUTSIDE OF THE UNITED STATES. WHILE THIS PRODUCT IS NOT SOLD IN THE UNITED STATES, IT IS LIKE OR SIMILAR TO A PRODUCT MARKETED IN THE UNITED STATES.
	https://www.accessdata.fda.gov/scripts/cdrh/cfdocs/cfMAUDE/Detail.CFM?MDRFOI__ID=12313891&pc=KZH	3011393376-2021-02431	2021-08-03	Malfunction	ROCHE DIABETES CARE, INC.	2021-08-12	KZH	ACCU-CHEK LINKASSIST	Unintended Ejection	No Clinical Signs, Symptoms or Conditions			1	Event Description: IT WAS REPORTED THAT THE INSERTION DEVICE EJECTED THE INFUSION SET UNINTENTIONALLY. Manufacturer Narrative: THE EVENT OCCURRED OUTSIDE OF THE UNITED STATES WHILE THIS PRODUCT IS NOT SOLD IN THE UNITED STATES, IT IS LIKE OR SIMILAR TO A PRODUCT MARKETED IN THE UNITED STATES.
	https://www.accessdata.fda.gov/scripts/cdrh/cfdocs/cfMAUDE/Detail.CFM?MDRFOI__ID=12286714&pc=KZH	3011393376-2021-02361	2021-08-04	Malfunction	ROCHE DIABETES CARE, INC.	2021-08-06	KZH	ACCU-CHEK LINKASSIST PLUS INSERTION DEVICE	Unintended Ejection	No Clinical Signs, Symptoms or Conditions			1	Event Description: IT WAS REPORTED THAT THE INSERTION DEVICE EJECTED THE INFUSION SET UNINTENTIONALLY. Manufacturer Narrative: THE EVENT OCCURRED OUTSIDE OF THE UNITED STATES. WHILE THIS PRODUCT IS NOT SOLD IN THE UNITED STATES, IT IS LIKE OR SIMILAR TO A PRODUCT MARKETED IN THE UNITED STATES.
	https://www.accessdata.fda.gov/scripts/cdrh/cfdocs/cfMAUDE/Detail.CFM?MDRFOI__ID=12251040&pc=KZH	3011393376-2021-02299	2021-07-19	Malfunction	ROCHE DIABETES CARE, INC.	2021-07-30	KZH	ACCU-CHEK LINKASSIST	Misfire	No Clinical Signs, Symptoms or Conditions			1	Event Description: IT WAS REPORTED THAT THE INSERTION DEVICE EJECTED THE INFUSION SET UNINTENTIONALLY. Manufacturer Narrative: THE EVENT OCCURRED OUTSIDE OF THE UNITED STATES. WHILE THIS PRODUCT IS NOT SOLD IN THE UNITED STATES, IT IS LIKE OR SIMILAR TO A PRODUCT MARKETED IN THE UNITED STATES. PRODUCT IS NOT EXPECTED TO BE RETURNED FOR EVALUATION.
	https://www.accessdata.fda.gov/scripts/cdrh/cfdocs/cfMAUDE/Detail.CFM?MDRFOI__ID=12216157&pc=KZH	3011393376-2021-02236	2021-07-17	Malfunction	ROCHE DIABETES CARE, INC.	2021-07-23	KZH	ACCU-CHEK LINKASSIST	Misfire	No Clinical Signs, Symptoms or Conditions			1	Event Description: IT WAS REPORTED THAT THE INSERTION DEVICE EJECTED THE INFUSION SET UNINTENTIONALLY. Manufacturer Narrative: THE EVENT OCCURRED OUTSIDE OF THE UNITED STATES. WHILE THIS PRODUCT IS NOT SOLD IN THE UNITED STATES, IT IS LIKE OR SIMILAR TO A PRODUCT MARKETED IN THE UNITED STATES.
	https://www.accessdata.fda.gov/scripts/cdrh/cfdocs/cfMAUDE/Detail.CFM?MDRFOI__ID=12216260&pc=KZH	3011393376-2021-02237		Malfunction	ROCHE DIABETES CARE, INC.	2021-07-23	KZH	ACCU-CHEK LINKASSIST	Misfire	No Clinical Signs, Symptoms or Conditions			1	Event Description: IT WAS REPORTED THAT THE INSERTION DEVICE EJECTED THE INFUSION SET UNINTENTIONALLY. Manufacturer Narrative: THE EVENT OCCURRED OUTSIDE OF THE UNITED STATES. WHILE THIS PRODUCT IS NOT SOLD IN THE UNITED STATES, IT IS LIKE OR SIMILAR TO A PRODUCT MARKETED IN THE UNITED STATES.
	https://www.accessdata.fda.gov/scripts/cdrh/cfdocs/cfMAUDE/Detail.CFM?MDRFOI__ID=12173021&pc=KZH	MW5102537		Injury	SCANDINAVIAN HEALTH LTD.	2021-07-14	KZH	GLATIRAMER ACETATE PREFILLED SYRINGE 40 MG/ML	Adverse Event Without Identified Device or Use Problem	Chest Pain; Dyspnea; Tinnitus			1	Event Description: SEVERAL ATTACKS OF CHEST PAIN, SHORTNESS OF BREATH, HOT, TINNITUS; MYLAN. FDA SAFETY REPORT ID # (B)(4).
	https://www.accessdata.fda.gov/scripts/cdrh/cfdocs/cfMAUDE/Detail.CFM?MDRFOI__ID=12136316&pc=KZH	MW5102351	2021-06-29	Malfunction	AMGEN USA, INC.	2021-07-07	KZH	SURECLICK	Retraction Problem	No Clinical Signs, Symptoms or Conditions			1	Event Description: THE INJECTOR DID NOT RETRACT AFTER THE SHOT WAS GIVEN. I HAVE PHOTOS - AND DID CALL THE MANUFACTURER, BUT THE NURSE SPENT OVER HALF HOUR GOING THROUGH SAFETY PROTOCOLS, WARNINGS AND EVERYTHING LISTED ON THEIR INSTRUCTION SHEETS WHICH I DID NOT NEED AND DID NOT REALLY LISTEN TO MY CONCERN. I THOUGHT THE NEEDLE MAY HAVE RETRACTED, BUT IT DID NOT CLICK WHEN IT WAS FINISHED - AND L…
	https://www.accessdata.fda.gov/scripts/cdrh/cfdocs/cfMAUDE/Detail.CFM?MDRFOI__ID=12137442&pc=KZH	MW5102381	2021-07-06	Injury	MYLAN PHARMACEUTICALS INC.	2021-07-07	KZH	WHISPERJECT DEVICE	Therapeutic or Diagnostic Output Failure	Insufficient Information			1	Event Description: PT REPORTED DEVICE IS ALMOST 2.5 YEARS OLD AND MALFUNCTIONED SO SHE SENT IT BACK INTO MFR VIA PREPAID ENVELOPE BUT DID NOT RECEIVE REPLACEMENT. CALLED MDO AND OBTAINED NEW RX TO SEND OUT TO PT.
	https://www.accessdata.fda.gov/scripts/cdrh/cfdocs/cfMAUDE/Detail.CFM?MDRFOI__ID=12120610&pc=KZH	3011393376-2021-02026		Malfunction	ROCHE DIABETES CARE, INC.	2021-07-06	KZH	ACCU-CHEK LINKASSIST PLUS INSERTION DEVICE	Misfire	No Clinical Signs, Symptoms or Conditions			1	Event Description: IT WAS REPORTED THAT THE INSERTION DEVICE EJECTED THE INFUSION SET UNINTENTIONALLY. Manufacturer Narrative: THE EVENT OCCURRED OUTSIDE OF THE UNITED STATES. WHILE THIS PRODUCT IS NOT SOLD IN THE UNITED STATES, IT IS LIKE OR SIMILAR TO A PRODUCT MARKETED IN THE UNITED STATES.
	https://www.accessdata.fda.gov/scripts/cdrh/cfdocs/cfMAUDE/Detail.CFM?MDRFOI__ID=12092570&pc=KZH	3011393376-2021-01993	2021-06-28 04:00:00	Malfunction	ROCHE DIABETES CARE, INC.	2021-06-30 04:00:00	KZH	ACCU-CHEK ® LINKASSIST	Misfire	No Clinical Signs, Symptoms or Conditions			1	Event Description: IT WAS REPORTED THAT THE INSERTION DEVICE EJECTED THE INFUSION SET UNINTENTIONALLY. Manufacturer Narrative: THE EVENT OCCURRED OUTSIDE OF THE UNITED STATES. WHILE THIS PRODUCT IS NOT SOLD IN THE UNITED STATES, IT IS LIKE OR SIMILAR TO A PRODUCT MARKETED IN THE UNITED STATES.
	https://www.accessdata.fda.gov/scripts/cdrh/cfdocs/cfMAUDE/Detail.CFM?MDRFOI__ID=12092297&pc=KZH	3011393376-2021-01986	2021-06-17	Malfunction	ROCHE DIABETES CARE, INC.	2021-06-30	KZH	ACCU-CHEK LINKASSIST	Misfire	No Clinical Signs, Symptoms or Conditions			1	Event Description: IT WAS REPORTED THAT THE INSERTION DEVICE EJECTED THE INFUSION SET UNINTENTIONALLY. Manufacturer Narrative: THE EVENT OCCURRED OUTSIDE OF THE UNITED STATES. WHILE THIS PRODUCT IS NOT SOLD IN THE UNITED STATES, IT IS LIKE OR SIMILAR TO A PRODUCT MARKETED IN THE UNITED STATES.
	https://www.accessdata.fda.gov/scripts/cdrh/cfdocs/cfMAUDE/Detail.CFM?MDRFOI__ID=12083202&pc=KZH	3011393376-2021-01962		Malfunction	ROCHE DIABETES CARE, INC.	2021-06-29	KZH	ACCU-CHEK LINKASSIST PLUS INSERTION DEVICE	Unintended Ejection	No Clinical Signs, Symptoms or Conditions			1	Event Description: IT WAS REPORTED THAT THE INSERTION DEVICE EJECTED THE INFUSION SET UNINTENTIONALLY. Manufacturer Narrative: THE EVENT OCCURRED OUTSIDE OF THE UNITED STATES. WHILE THIS PRODUCT IS NOT SOLD IN THE UNITED STATES, IT IS LIKE OR SIMILAR TO A PRODUCT MARKETED IN THE UNITED STATES.
	https://www.accessdata.fda.gov/scripts/cdrh/cfdocs/cfMAUDE/Detail.CFM?MDRFOI__ID=11995785&pc=KZH	3011393376-2021-01809	2021-05-28	Malfunction	ROCHE DIABETES CARE, INC.	2021-06-14	KZH	ACCU-CHEK LINKASSIST	Unintended Ejection	No Clinical Signs, Symptoms or Conditions			1	Event Description: IT WAS REPORTED THAT THE INSERTION DEVICE EJECTED THE INFUSION SET UNINTENTIONALLY. Manufacturer Narrative: THE EVENT OCCURRED OUTSIDE OF THE UNITED STATES. WHILE THIS PRODUCT IS NOT SOLD IN THE UNITED STATES, IT IS LIKE OR SIMILAR TO A PRODUCT MARKETED IN THE UNITED STATES.
	https://www.accessdata.fda.gov/scripts/cdrh/cfdocs/cfMAUDE/Detail.CFM?MDRFOI__ID=11938304&pc=KZH	MW5101696	2021-05-18	Malfunction	MYLAN PHARMACEUTICALS INC.	2021-06-03	KZH	WHISPERJECT	Therapeutic or Diagnostic Output Failure	Appropriate Clinical Signs, Symptoms, Conditions Term / Code Not Available			1	Event Description: REPORTER OF PRODUCT COMPLAINT: PATIENT; SUMMARY OF PRODUCT COMPLAINT: PATIENT STATED SHE MISSED DOSE LAST NIGHT DUE TO WHISPERJECT DID NOT WORK. UNKNOWN IF PATIENT EXPERIENCED ANY SIDE EFFECTS; DATE OF OCCURRENCE: (B)(6) 2021; WAS THE PRODUCT TAKEN/ADMINISTERED?: NO; CAN MANUFACTURER CALL PATIENT FOR FOLLOW UP?: YES; CAN MANUFACTURER ARRANGE FOR PRODUCT PICK UP? YES; MD NOT AWA…
	https://www.accessdata.fda.gov/scripts/cdrh/cfdocs/cfMAUDE/Detail.CFM?MDRFOI__ID=11919057&pc=KZH	3011393376-2021-01673		Malfunction	ROCHE DIABETES CARE, INC.	2021-06-02	KZH	ACCU-CHEK LINKASSIST	Misfire	No Clinical Signs, Symptoms or Conditions			1	Event Description: IT WAS REPORTED THAT THE INSERTION DEVICE EJECTED THE INFUSION SET UNINTENTIONALLY. Manufacturer Narrative: THE EVENT OCCURRED OUTSIDE OF THE UNITED STATES. WHILE THIS PRODUCT IS NOT SOLD IN THE UNITED STATES, IT IS LIKE OR SIMILAR TO A PRODUCT MARKETED IN THE UNITED STATES.
	https://www.accessdata.fda.gov/scripts/cdrh/cfdocs/cfMAUDE/Detail.CFM?MDRFOI__ID=11914676&pc=KZH	3011393376-2021-01670		Malfunction	ROCHE DIABETES CARE, INC.	2021-06-01	KZH	ACCU-CHEK LINKASSIST	Unintended Ejection	Hyperglycemia			1	Event Description: IT WAS REPORTED THAT THE INSERTION DEVICE EJECTED THE INFUSION SET UNINTENTIONALLY. Manufacturer Narrative: THE EVENT OCCURRED OUTSIDE OF THE UNITED STATES. WHILE THIS PRODUCT IS NOT SOLD IN THE UNITED STATES, IT IS LIKE OR SIMILAR TO A PRODUCT MARKETED IN THE UNITED STATES.
	https://www.accessdata.fda.gov/scripts/cdrh/cfdocs/cfMAUDE/Detail.CFM?MDRFOI__ID=11866189&pc=KZH	3011393376-2021-01578		Malfunction	ROCHE DIABETES CARE, INC.	2021-05-21	KZH	ACCU-CHEK LINKASSIST	Unintended Ejection	No Clinical Signs, Symptoms or Conditions			1	Event Description: IT WAS REPORTED THAT THE INSERTION DEVICE EJECTED THE INFUSION SET UNINTENTIONALLY. Manufacturer Narrative: THE EVENT OCCURRED OUTSIDE OF THE UNITED STATES. WHILE THIS PRODUCT IS NOT SOLD IN THE UNITED STATES, IT IS LIKE OR SIMILAR TO A PRODUCT MARKETED IN THE UNITED STATES.
	https://www.accessdata.fda.gov/scripts/cdrh/cfdocs/cfMAUDE/Detail.CFM?MDRFOI__ID=11831498&pc=KZH	3011393376-2021-01514	2021-05-13	Malfunction	ROCHE DIABETES CARE, INC.	2021-05-17	KZH	ACCU-CHEK LINKASSIST	Unintended Ejection	No Clinical Signs, Symptoms or Conditions			1	Event Description: IT WAS REPORTED THAT THE INSERTION DEVICE EJECTED THE INFUSION SET UNINTENTIONALLY. Manufacturer Narrative: THE EVENT OCCURRED OUTSIDE OF THE UNITED STATES. WHILE THIS PRODUCT IS NOT SOLD IN THE UNITED STATES, IT IS LIKE OR SIMILAR TO A PRODUCT MARKETED IN THE UNITED STATES.
	https://www.accessdata.fda.gov/scripts/cdrh/cfdocs/cfMAUDE/Detail.CFM?MDRFOI__ID=11832925&pc=KZH	3011393376-2021-01521	2021-05-10	Malfunction	ROCHE DIABETES CARE, INC.	2021-05-17	KZH	ACCU-CHEK LINKASSIST	Misfire	No Clinical Signs, Symptoms or Conditions			1	Event Description: IT WAS REPORTED THAT THE INSERTION DEVICE EJECTED THE INFUSION SET UNINTENTIONALLY. Manufacturer Narrative: THE EVENT OCCURRED OUTSIDE OF THE UNITED STATES. WHILE THIS PRODUCT IS NOT SOLD IN THE UNITED STATES, IT IS LIKE OR SIMILAR TO A PRODUCT MARKETED IN THE UNITED STATES.
	https://www.accessdata.fda.gov/scripts/cdrh/cfdocs/cfMAUDE/Detail.CFM?MDRFOI__ID=11817286&pc=KZH	MW5101319	2021-05-10	Injury	SCANDINAVIAN HEALTH LTD.	2021-05-12	KZH	WHISPERJECT DEVICE	Physical Resistance/Sticking	No Clinical Signs, Symptoms or Conditions			1	Event Description: PT REPORTED WHISPERJECT DEVICE BUTTON WILL NOT RELEASE OR PRESS DOWN AND IS STUCK. SHE COULD NOT LOCATE LOT/EXP.
	https://www.accessdata.fda.gov/scripts/cdrh/cfdocs/cfMAUDE/Detail.CFM?MDRFOI__ID=11761592&pc=KZH	3011393376-2021-01374	2021-04-27	Malfunction	ROCHE DIABETES CARE, INC.	2021-05-03	KZH	ACCU-CHEK LINKASSIST PLUS INSERTION DEVICE	Misfire	No Clinical Signs, Symptoms or Conditions			1	Event Description: IT WAS REPORTED THAT THE INSERTION DEVICE EJECTED THE INFUSION SET UNINTENTIONALLY. Manufacturer Narrative: THE EVENT OCCURRED OUTSIDE OF THE UNITED STATES. WHILE THIS PRODUCT IS NOT SOLD IN THE UNITED STATES, IT IS LIKE OR SIMILAR TO A PRODUCT MARKETED IN THE UNITED STATES.
	https://www.accessdata.fda.gov/scripts/cdrh/cfdocs/cfMAUDE/Detail.CFM?MDRFOI__ID=11753726&pc=KZH	3011393376-2021-01366	2021-04-19	Malfunction	ROCHE DIABETES CARE, INC.	2021-04-30	KZH	ACCU-CHEK LINKASSIST	Misfire	No Clinical Signs, Symptoms or Conditions			1	Event Description: IT WAS REPORTED THAT THE INSERTION DEVICE EJECTED THE INFUSION SET UNINTENTIONALLY. Manufacturer Narrative: THE EVENT OCCURRED OUTSIDE OF THE UNITED STATES. WHILE THIS PRODUCT IS NOT SOLD IN THE UNITED STATES, IT IS LIKE OR SIMILAR TO A PRODUCT MARKETED IN THE UNITED STATES.
	https://www.accessdata.fda.gov/scripts/cdrh/cfdocs/cfMAUDE/Detail.CFM?MDRFOI__ID=11733694&pc=KZH	3011393376-2021-01338		Malfunction	ROCHE DIABETES CARE, INC.	2021-04-27	KZH	ACCU-CHEK LINKASSIST PLUS INSERTION DEVICE	Unintended Ejection	No Clinical Signs, Symptoms or Conditions			1	Event Description: IT WAS REPORTED THAT THE INSERTION DEVICE EJECTED THE INFUSION SET UNINTENTIONALLY. Manufacturer Narrative: THE EVENT OCCURRED OUTSIDE OF THE UNITED STATES. WHILE THIS PRODUCT IS NOT SOLD IN THE UNITED STATES, IT IS LIKE OR SIMILAR TO A PRODUCT MARKETED IN THE UNITED STATES.
	https://www.accessdata.fda.gov/scripts/cdrh/cfdocs/cfMAUDE/Detail.CFM?MDRFOI__ID=11714691&pc=KZH	3011393376-2021-01297	2021-04-21	Malfunction	ROCHE DIABETES CARE, INC.	2021-04-23	KZH	ACCU-CHEK LINKASSIST	Misfire	No Clinical Signs, Symptoms or Conditions			1	Event Description: IT WAS REPORTED THAT THE INSERTION DEVICE EJECTED THE INFUSION SET UNINTENTIONALLY. Manufacturer Narrative: THE EVENT OCCURRED OUTSIDE OF THE UNITED STATES. WHILE THIS PRODUCT IS NOT SOLD IN THE UNITED STATES, IT IS LIKE OR SIMILAR TO A PRODUCT MARKETED IN THE UNITED STATES.
	https://www.accessdata.fda.gov/scripts/cdrh/cfdocs/cfMAUDE/Detail.CFM?MDRFOI__ID=11669731&pc=KZH	MW5100788		Malfunction	MYLAN PHARMACEUTICALS INC.	2021-04-14	KZH	WHISPERJECT AUTOINJECTOR	Defective Device	Insufficient Information			1	Event Description: SPONTANEOUS. PATIENT REPORTED THAT HER WHISPERJECT WOULD NOT SET PROPERLY, AND SHE WAS UNABLE TO USE IT. SHE HAD TO GIVE HERSELF THE INJECTION UTILIZING THE SYRINGE. THERE IS NO DOSING INFORMATION AS THIS IS A SUPPLY. PATIENT INJECTS MEDICATION WITH SUPPLY AS FOLLOWS: UNKNOWN IF PATIENT HAS AUTOINJECTOR FOR RETURN. NO ASSOCIATED ADVERSE EVENTS REPORTED WITH DEFECTIVE DEVICE. UN…
	https://www.accessdata.fda.gov/scripts/cdrh/cfdocs/cfMAUDE/Detail.CFM?MDRFOI__ID=11669830&pc=KZH	MW5100792	2021-04-13	Malfunction	MYLAN PHARMACEUTICALS INC.	2021-04-14	KZH	WHISPERJECT DEVICE	Output Problem	Insufficient Information			1	Event Description: PT REPORTED TO PHARMACY THAT WHISPERJECT DEVICE NO LONGER WORKS AFTER 2 YEARS. HE REPORTED TO MFR FOR REPLACEMENT AND WAS CALLED BACK TODAY AND TOLD HE HAD TO OBTAIN VIA OPTUM. MISSED 4 DOSES.
	https://www.accessdata.fda.gov/scripts/cdrh/cfdocs/cfMAUDE/Detail.CFM?MDRFOI__ID=11641399&pc=KZH	3011393376-2021-01164	2021-04-01	Malfunction	ROCHE DIABETES CARE, INC.	2021-04-09	KZH	ACCU-CHEK LINKASSIST PLUS INSERTION DEVICE	Misfire	No Clinical Signs, Symptoms or Conditions			1	Event Description: IT WAS REPORTED THAT THE INSERTION DEVICE EJECTED THE INFUSION SET UNINTENTIONALLY. Manufacturer Narrative: THE EVENT OCCURRED OUTSIDE OF THE UNITED STATES. WHILE THIS PRODUCT IS NOT SOLD IN THE UNITED STATES, IT IS LIKE OR SIMILAR TO A PRODUCT MARKETED IN THE UNITED STATES.
	https://www.accessdata.fda.gov/scripts/cdrh/cfdocs/cfMAUDE/Detail.CFM?MDRFOI__ID=11648035&pc=KZH	MW5100681	2021-04-07	Injury	MYLAN PHARMACEUTICALS INC	2021-04-09	KZH	WHISPERJECT	Failure to Fire; Physical Resistance/Sticking	Insufficient Information			1	Event Description: PATIENT STATED THE WHISPERJECT WOULDN'T FIRE AND NOW THE BUTTON IS STUCK.
	https://www.accessdata.fda.gov/scripts/cdrh/cfdocs/cfMAUDE/Detail.CFM?MDRFOI__ID=11632592&pc=KZH	3011393376-2021-01142		Malfunction	ROCHE DIABETES CARE, INC.	2021-04-08	KZH	ACCU-CHEK LINKASSIST PLUS INSERTION DEVICE	Misfire	No Clinical Signs, Symptoms or Conditions			1	Event Description: IT WAS REPORTED THAT THE INSERTION DEVICE EJECTED THE INFUSION SET UNINTENTIONALLY. Manufacturer Narrative: THE EVENT OCCURRED OUTSIDE OF THE UNITED STATES. WHILE THIS PRODUCT IS NOT SOLD IN THE UNITED STATES, IT IS LIKE OR SIMILAR TO A PRODUCT MARKETED IN THE UNITED STATES.
	https://www.accessdata.fda.gov/scripts/cdrh/cfdocs/cfMAUDE/Detail.CFM?MDRFOI__ID=11588939&pc=KZH	3011393376-2021-01042		Malfunction	ROCHE DIABETES CARE, INC.	2021-03-30	KZH	ACCU-CHEK LINKASSIST	Misfire	No Clinical Signs, Symptoms or Conditions			1	Event Description: IT WAS REPORTED THAT THE INSERTION DEVICE EJECTED THE INFUSION SET UNINTENTIONALLY. Manufacturer Narrative: THE EVENT OCCURRED OUTSIDE OF THE UNITED STATES. WHILE THIS PRODUCT IS NOT SOLD IN THE UNITED STATES, IT IS LIKE OR SIMILAR TO A PRODUCT MARKETED IN THE UNITED STATES
	https://www.accessdata.fda.gov/scripts/cdrh/cfdocs/cfMAUDE/Detail.CFM?MDRFOI__ID=11573470&pc=KZH	3011393376-2021-00985	2021-03-23	Malfunction	ROCHE DIABETES CARE, INC.	2021-03-26	KZH	ACCU-CHEK LINKASSIST PLUS INSERTION DEVICE	Misfire	No Clinical Signs, Symptoms or Conditions			1	Event Description: IT WAS REPORTED THAT THE INSERTION DEVICE EJECTED THE INFUSION SET UNINTENTIONALLY AND THAT THE INSERTION DEVICE BUTTON IS LOOSE AND DOES NOT WORK. Manufacturer Narrative: THE EVENT OCCURRED OUTSIDE OF THE UNITED STATES. WHILE THIS PRODUCT IS NOT SOLD IN THE UNITED STATES, IT IS LIKE OR SIMILAR TO A PRODUCT MARKETED IN THE UNITED STATES.
[truncated: 342 more rows]

## Sheet: Gray rows excluded not autoinj
Gray rows excluded device as they are not auoinjectors	Web Address	Report Number	Event Date	Event Type	Manufacturer	Date Received	Product Code	Brand Name	Device Problem	Patient Problem	PMA/PMN Number	Exemption Number	Number of Events	Event Text
[truncated: 231 more rows]

[truncated: 4 more sheets: Cleaned data only autoinjectors, Event type %, Device Problems %, Patient problems in %]
